# Supplementary material for: Combined change of behavioral traits for domestication and gene‐networks in mice selectively bred for active tameness
Source: Genes Brain Behav. 2021 Jan 7;20(3):e12721. doi: 10.1111/gbb.12721 (PMC7988575; doi:10.1111/gbb.12721)
Supplement: Supplementary file 2 — Table S1 Data on nine tameness‐related behavioral indices used in the study. [file GBB-20-e12721-s004.xlsx]

## Sheet: Table S1
Generation	Group	Name	Family	ID	Sex	Test age (week)	Mother	Father	alone	Ac_head	Ac_loc	Ac_cont	Ac_jump	Pas_head	Pas_loc	Pas_Accept	Pas_jump	Stay_med
3	C1	C1_3-1aF	C1	3-1a	F	6	C1_2-3aF	C5_2-4DM	0	14.5	34.5	5	0	16.5	33.7	42.5	0	0.5
3	C1	C1_3-1bF	C1	3-1b	F	6	C1_2-3aF	C5_2-4DM	0	6.1	42.8	0.2	0	12.7	35.7	41.7	0	0.4
3	C1	C1_3-1cF	C1	3-1c	F	6	C1_2-3aF	C5_2-4DM	0	11.4	40	6.9	0	16.5	35.5	36.2	0	0.8
3	C1	C2_3-1aF	C2	3-1a	F	6	C2_2-1aF	C6_2-2AM	1	4.6	44.7	0	0	10.4	39.6	15.5	0.2	0.2
3	C1	C2_3-2aF	C2	3-2a	F	6	C2_2-1aF	C6_2-2AM	0	20	23.5	0	0	6.7	39.4	21.6	1.4	0.9
3	C1	C2_3-2bF	C2	3-2b	F	6	C2_2-1aF	C6_2-2AM	0	9	40.2	0.7	0	3.9	43.6	29.2	0.5	0.4
3	C1	C3_3-1aF	C3	3-1a	F	6	C3_2-2dF	C7_2-1BM	1	15.1	33.5	1.5	0	10.4	34.8	22.1	0	0.5
3	C1	C3_3-2aF	C3	3-2a	F	6	C3_2-2dF	C7_2-1BM	0	10.9	7.2	0.3	0	19.5	30.7	46.5	0.3	0.5
3	C1	C3_3-2bF	C3	3-2b	F	6	C3_2-2dF	C7_2-1BM	0	4.9	29.2	0.9	1.2	5.1	41.3	35.4	1.8	0.2
3	C1	C4_3-1aF	C4	3-1a	F	6	C4_2-1aF	C8_2-3DM	0	13.5	36.6	2.5	0	8.3	39.4	33.8	0.2	0.6
3	C1	C4_3-1bF	C4	3-1b	F	6	C4_2-1aF	C8_2-3DM	0	12.5	38.1	0.9	0	7.3	43.3	36.2	5.3	0.2
3	C1	C4_3-2aF	C4	3-2a	F	6	C4_2-1aF	C8_2-3DM	0	6.9	44.3	0	0	10.1	38.7	47.1	0.2	0.6
3	C1	C5_3-1aF	C5	3-1a	F	6	C5_2-1dF	C1_2-1BM	0	6.2	45.8	2.2	0	21.5	31.4	46.7	0	0.9
3	C1	C5_3-1bF	C5	3-1b	F	6	C5_2-1dF	C1_2-1BM	0	18	34.2	9.6	0	34	18.8	42.8	0	0.6
3	C1	C5_3-1cF	C5	3-1c	F	6	C5_2-1dF	C1_2-1BM	0	13.6	40	10.6	0	27.4	24.4	38.3	0	0.7
3	C1	C6_3-1aF	C6	3-1a	F	6	C6_2-4aF	C2_2-3EM	0	11	19.6	0.2	0	12.3	32.9	44.8	1.1	0.6
3	C1	C6_3-1bF	C6	3-1b	F	6	C6_2-4aF	C2_2-3EM	0	14.6	30.9	6.4	0.4	13.4	35.3	22.3	3.3	0.2
3	C1	C6_3-2aF	C6	3-2a	F	6	C6_2-4aF	C2_2-3EM	0	6.6	43.5	1.7	0.2	7	37.1	24.7	0.5	0.2
3	C1	C7_3-1aF	C7	3-1a	F	6	C7_2-4aF	C3_2-5BM	0	11.2	41.4	1	0	9	37.6	17.7	0.8	0.4
3	C1	C7_3-1bF	C7	3-1b	F	6	C7_2-4aF	C3_2-5BM	0	6.2	42.4	2.6	0	7.1	40	27.4	0	1.1
3	C1	C7_3-1cF	C7	3-1c	F	6	C7_2-4aF	C3_2-5BM	0	4.8	41	1.2	0	6.8	37.8	27.7	0.3	0.5
3	C1	C8_3-1aF	C8	3-1a	F	6	C8_2-3cF	C4_2-1DM	0	8.7	24.6	1.2	0.8	17.2	31	36.8	0.8	0.5
3	C1	C8_3-1bF	C8	3-1b	F	6	C8_2-3cF	C4_2-1DM	0	8.4	28	1.4	0	9.7	36.8	26.9	0.1	0.7
3	C1	C8_3-1cF	C8	3-1c	F	6	C8_2-3cF	C4_2-1DM	0	10.3	36.9	4.4	0	15.2	30	35.3	0	0.3
3	C1	C9_3-1aF	C9	3-1a	F	6	C9_2-3cF	C13_2-3AM	0	6.2	39	1	0	16.1	32.9	28.1	0	0.3
3	C1	C9_3-1bF	C9	3-1b	F	6	C9_2-3cF	C13_2-3AM	0	9.1	39.3	5.4	0	16.5	36.7	44.4	0.8	0.1
3	C1	C9_3-1cF	C9	3-1c	F	6	C9_2-3cF	C13_2-3AM	0	5	46.4	1.3	0.3	14.4	38.5	43.3	0.5	0.2
3	C1	C10_3-1aF	C10	3-1a	F	6	C10_2-3fF	C14_2-3AM	0	19.1	28	9.4	0	12.6	38.9	36.9	0	0.5
3	C1	C10_3-1bF	C10	3-1b	F	6	C10_2-3fF	C14_2-3AM	0	10.8	40.2	3.5	0	11.1	36	39.8	0	0.7
3	C1	C10_3-1cF	C10	3-1c	F	6	C10_2-3fF	C14_2-3AM	0	12.3	26.5	1	0	7.3	36	16.7	0	0.3
3	C1	C10_3-1dF	C10	3-1d	F	6	C10_2-3fF	C14_2-3AM	0	15.2	30.4	6.2	0.3	15.5	30.4	36.8	0	0.4
3	C1	C11_3-1aF	C11	3-1a	F	6	C11_2-2cF	C15_2-1AM	0	9.6	34.7	1.4	0	29.8	19	50.2	0	0.5
3	C1	C11_3-1ｂF	C11	3-1ｂ	F	6	C11_2-2cF	C15_2-1AM	0	24.5	16.4	1.5	0.1	9.4	32.3	27	0.6	0.3
3	C1	C11_3-2aF	C11	3-2a	F	6	C11_2-2cF	C15_2-1AM	0	12.3	40.7	10.8	0	29	24.5	43.7	0	0.4
3	C1	C11_3-3aF	C11	3-3a	F	6	C11_2-2cF	C15_2-1AM	0	16.6	36.6	0.5	0	15.7	34.8	38.1	0	0.2
3	C1	C12_3-1aF	C12	3-1a	F	6	C12_2-2bF	C16_2-3CM	0	7.6	41.6	0.5	0.3	10.1	30.4	29.9	0.2	0.5
3	C1	C12_3-1bF	C12	3-1b	F	6	C12_2-2bF	C16_2-3CM	0	8.8	40.2	8.2	0	15.7	35.7	35.8	0	0.4
3	C1	C12_3-1cF	C12	3-1c	F	6	C12_2-2bF	C16_2-3CM	0	13.9	37.9	9	0.3	12.2	38.6	35.4	0.3	0.6
3	C1	C12_3-1dF	C12	3-1d	F	6	C12_2-2bF	C16_2-3CM	0	6.8	44.1	4	0	31.7	21.7	46.7	0	0.5
3	C1	C12_3-1eF	C12	3-1e	F	6	C12_2-2bF	C16_2-3CM	0	9.5	39	8.9	0.2	16.9	28.9	37.8	0	0.4
3	C1	C13_3-1aF	C13	3-1a	F	6	C13_2-1cF	C9_2-1AM	0	13	30.2	3.4	0	12.3	32.8	29.3	0.2	0.7
3	C1	C13_3-1bF	C13	3-1b	F	6	C13_2-1cF	C9_2-1AM	0	4	23.1	0.4	0.2	25.5	22.4	36.1	0.3	0.4
3	C1	C13_3-1cF	C13	3-1c	F	6	C13_2-1cF	C9_2-1AM	0	9.2	41.3	3.6	0.9	11.8	37.6	38.9	0.1	0.8
3	C1	C14_3-1aF	C14	3-1a	F	6	C14_2-5fF	C10_2-7AM	0	9.8	42.9	0.5	0	16.3	32.4	45.5	0	0.3
3	C1	C14_3-1bF	C14	3-1b	F	6	C14_2-5fF	C10_2-7AM	0	16.2	33.2	6.8	0	28.8	25.5	47	0	0.6
3	C1	C14_3-1cF	C14	3-1c	F	6	C14_2-5fF	C10_2-7AM	0	13.3	39.7	7.5	0	16.4	36.1	39.9	0.3	0.6
3	C1	C15_3-1aF	C15	3-1a	F	6	C15_2-4bF	C11_2-5CM	1	4	42.3	0.4	0	6.9	39	41.1	0.5	0.2
3	C1	C15_3-2aF	C15	3-2a	F	6	C15_2-4bF	C11_2-5CM	0	4.6	45.9	1.5	0	5.5	42.8	28.7	0.2	0.5
3	C1	C15_3-2bF	C15	3-2b	F	6	C15_2-4bF	C11_2-5CM	0	5.2	43.7	3.1	0	10.7	32.4	44.7	0.1	0.8
3	C1	C16_3-1aF	C16	3-1a	F	6	C16_2-3bF	C12_2-1CM	0	10.2	39.3	3.5	0	23.7	22.5	49.1	0	0.4
3	C1	C16_3-1bF	C16	3-1b	F	6	C16_2-3bF	C12_2-1CM	0	21.2	26.1	14.6	0	39.6	13	54.3	0	0.4
3	C1	C16_3-1cF	C16	3-1c	F	6	C16_2-3bF	C12_2-1CM	0	3.9	13.3	3.4	0.4	0.6	1.8	54.7	0	0.4
3	C1	C16_3-1dF	C16	3-1d	F	6	C16_2-3bF	C12_2-1CM	0	0.6	2.7	0	0	22	22.2	44.4	0	0.6
3	C1	C1_3-1AM	C1	3-1A	M	6	C1_2-3aF	C5_2-4DM	0	6.2	44.3	3.9	0	21.5	25.8	43.7	0	0.5
3	C1	C1_3-1BM	C1	3-1B	M	6	C1_2-3aF	C5_2-4DM	0	11	29.1	2	0	21.2	26.3	48.5	0	0.5
3	C1	C1_3-2AM	C1	3-2A	M	6	C1_2-3aF	C5_2-4DM	0	5.7	47.5	1.6	0	6.4	40.1	53.2	0	0.6
3	C1	C2_3-1AM	C2	3-1A	M	6	C2_2-1aF	C6_2-2AM	0	3.5	16	0	0	8.6	26.3	15.6	0.9	0.3
3	C1	C2_3-1BM	C2	3-1B	M	6	C2_2-1aF	C6_2-2AM	0	1.2	0.8	0	0	24.6	20.1	42.7	0.2	1.2
3	C1	C2_3-1CM	C2	3-1C	M	6	C2_2-1aF	C6_2-2AM	0	19.8	31.5	15.8	0.2	20.9	30.1	39.9	0	0.4
3	C1	C2_3-1DM	C2	3-1D	M	6	C2_2-1aF	C6_2-2AM	0	15.7	27.7	0.8	0	4.5	41.6	33.2	1.1	0.3
3	C1	C2_3-2AM	C2	3-2A	M	6	C2_2-1aF	C6_2-2AM	0	11.1	36	3.9	0	19	32.5	41.5	0	0.2
3	C1	C3_3-1AM	C3	3-1A	M	6	C3_2-2dF	C7_2-1BM	1	9.4	39.8	0.5	0.4	5.2	39.6	8.2	0.9	0.2
3	C1	C3_3-3AM	C3	3-3A	M	6	C3_2-2dF	C7_2-1BM	0	14.6	32.7	0.2	0.3	5.2	41.8	38.8	1.6	0.3
3	C1	C3_3-3BM	C3	3-3B	M	6	C3_2-2dF	C7_2-1BM	0	5.4	49.5	3	0	13	37.5	48.7	0	0.9
3	C1	C4_3-1AM	C4	3-1A	M	6	C4_2-1aF	C8_2-3DM	0	18.4	33.5	2.5	0	10.2	38.6	42.7	0	0.3
3	C1	C4_3-1BM	C4	3-1B	M	6	C4_2-1aF	C8_2-3DM	0	12	39.3	1.7	0	11.4	39.3	39.1	0.2	0.7
3	C1	C4_3-1CM	C4	3-1C	M	6	C4_2-1aF	C8_2-3DM	0	13.8	38	3.2	0	31.9	19.7	51	0	0.8
3	C1	C5_3-1AM	C5	3-1A	M	6	C5_2-1dF	C1_2-1BM	0	14.7	33.9	12.5	0	22.2	28	35.2	0	0.7
3	C1	C5_3-1BM	C5	3-1B	M	6	C5_2-1dF	C1_2-1BM	0	29.2	23.3	26.1	0	31.5	21	45.6	0	0.9
3	C1	C5_3-2AM	C5	3-2A	M	6	C5_2-1dF	C1_2-1BM	0	16.8	32.2	7.5	0	21.2	31	31.4	0	0.8
3	C1	C6_3-1AM	C6	3-1A	M	6	C6_2-4aF	C2_2-3EM	0	2.2	21.8	0	0	6.1	37.3	28.2	2.3	0.3
3	C1	C6_3-1BM	C6	3-1B	M	6	C6_2-4aF	C2_2-3EM	0	0	0.2	0	0	10.3	37.4	47	1.3	1.3
3	C1	C6_3-1CM	C6	3-1C	M	6	C6_2-4aF	C2_2-3EM	0	4.5	4.4	0	0	3.1	44.1	18.6	1.9	0.2
3	C1	C7_3-1AM	C7	3-1A	M	6	C7_2-4aF	C3_2-5BM	0	5.8	38	2.8	0	14.8	27.3	43.8	0	3
3	C1	C7_3-1BM	C7	3-1B	M	6	C7_2-4aF	C3_2-5BM	0	5.6	39.3	1.5	0	23.4	24.1	42.7	0	0.3
3	C1	C7_3-2AM	C7	3-2A	M	6	C7_2-4aF	C3_2-5BM	0	10.3	14.7	0	0	14.4	33.9	51.4	0	0.4
3	C1	C8_3-1AM	C8	3-1A	M	6	C8_2-3cF	C4_2-1DM	0	6.6	12.1	0.3	0.6	3.9	34.6	18.6	3.3	0.2
3	C1	C8_3-1BM	C8	3-1B	M	6	C8_2-3cF	C4_2-1DM	0	10.3	37.5	3.6	1	15.8	30.2	40.5	1.4	0.2
3	C1	C8_3-1CM	C8	3-1C	M	6	C8_2-3cF	C4_2-1DM	0	14	23.1	0.5	0	7.6	35.8	25.6	0.2	0.6
3	C1	C8_3-1DM	C8	3-1D	M	6	C8_2-3cF	C4_2-1DM	0	4	44.9	0.7	0	13.5	36.6	36	0.2	0.3
3	C1	C9_3-1AM	C9	3-1A	M	6	C9_2-3cF	C13_2-3AM	0	3	31.6	1	0	9.5	37.8	48.2	0	0.9
3	C1	C9_3-1BM	C9	3-1B	M	6	C9_2-3cF	C13_2-3AM	0	12.7	40.1	4.4	0.3	19.8	32.5	38.2	0	1.4
3	C1	C9_3-1CM	C9	3-1C	M	6	C9_2-3cF	C13_2-3AM	0	13.8	26.9	2.5	0	14.1	36.2	42.7	0	0.2
3	C1	C10_3-1AM	C10	3-1A	M	6	C10_2-3fF	C14_2-3AM	0	10.2	40.4	2.3	0	25.6	25.2	41.2	0	0.2
3	C1	C10_3-1BM	C10	3-1B	M	6	C10_2-3fF	C14_2-3AM	0	12.7	35.7	7.2	0	21.9	29.4	39	0	1.2
3	C1	C10_3-2AM	C10	3-2A	M	6	C10_2-3fF	C14_2-3AM	1	4.8	48.8	0.4	0	7.7	45.2	29.8	1.7	0.3
3	C1	C11_3-1AM	C11	3-1A	M	6	C11_2-2cF	C15_2-1AM	0	10	34.7	1	0	14.5	26.5	26.8	0.1	0.5
3	C1	C11_3-1BM	C11	3-1B	M	6	C11_2-2cF	C15_2-1AM	0	2.4	11.4	0.5	0.2	9.6	40.1	43.7	2.7	0.4
3	C1	C11_3-1CM	C11	3-1C	M	6	C11_2-2cF	C15_2-1AM	0	4.2	21.8	0	0	26.7	22	48.4	0.3	0.3
3	C1	C12_3-1AM	C12	3-1A	M	6	C12_2-2bF	C16_2-3CM	1	8.3	37.9	0.9	0	7	41	29.6	0.4	0.3
3	C1	C12_3-3AM	C12	3-3A	M	6	C12_2-2bF	C16_2-3CM	1	4.3	44	0	0	5.1	44	21.3	2.6	0.3
3	C1	C13_3-1AM	C13	3-1A	M	6	C13_2-1cF	C9_2-1AM	0	4.4	40.1	0.7	0	3.3	41.4	18.3	1.7	0.3
3	C1	C13_3-1BM	C13	3-1B	M	6	C13_2-1cF	C9_2-1AM	0	14.8	36.5	5.5	0.8	10.5	37.8	20.6	0.9	0.3
3	C1	C13_3-2AM	C13	3-2A	M	6	C13_2-1cF	C9_2-1AM	0	6	46.2	0.3	0	3.7	46.1	20.1	2.1	0.3
3	C1	C14_3-1AM	C14	3-1A	M	6	C14_2-5fF	C10_2-7AM	1	10.7	40.5	5	0	19	33.6	32.7	0.5	0.3
3	C1	C14_3-2AM	C14	3-2A	M	6	C14_2-5fF	C10_2-7AM	0	12.6	38.2	12	0	27.7	26.5	40.4	0	0.4
3	C1	C14_3-2BM	C14	3-2B	M	6	C14_2-5fF	C10_2-7AM	0	12	41.3	8.7	0	30.1	22.9	45.9	0	0.6
3	C1	C15_3-1AM	C15	3-1A	M	6	C15_2-4bF	C11_2-5CM	0	16.9	31.1	1.7	0	14.8	34.6	44.7	0	0.5
3	C1	C15_3-1BM	C15	3-1B	M	6	C15_2-4bF	C11_2-5CM	0	9.6	41.9	4.5	0	15.8	32.8	31.4	0	0.7
3	C1	C15_3-1CM	C15	3-1C	M	6	C15_2-4bF	C11_2-5CM	0	12.7	34.2	3.3	0	11.8	31	31	0.4	0.2
3	C1	C16_3-2AM	C16	3-2A	M	6	C16_2-3bF	C12_2-1CM	0	0	0	0	0	8.3	2.4	55.4	0	0.5
3	C1	C16_3-2BM	C16	3-2B	M	6	C16_2-3bF	C12_2-1CM	0	0.2	2.5	0	0	7.5	32.8	29.2	0	0.2
3	C1	C16_3-2CM	C16	3-2C	M	6	C16_2-3bF	C12_2-1CM	0	18.6	32.5	0.5	0	12.6	36.5	31.6	0	0.3
4	C1	C1_4-1aF	C1	4-1a	F	6	C1_3-1bF	C4_3-1AM	0	12.1	41.3	8.9	0	31.7	21.8	48.7	0	0.7
4	C1	C1_4-1bF	C1	4-1b	F	6	C1_3-1bF	C4_3-1AM	0	6.3	45.1	2	0	29	22.3	51.6	0	1.2
4	C1	C1_4-1cF	C1	4-1c	F	6	C1_3-1bF	C4_3-1AM	0	19.9	33.5	18.2	0	34.5	21	50.7	0	1.3
4	C1	C2_4-1aF	C2	4-1a	F	6	C2_3-2aF	C5_3-1AM	1	13.4	34.9	2.3	0	14.9	33.3	38.1	0.7	0.4
4	C1	C2_4-2aF	C2	4-2a	F	6	C2_3-2aF	C5_3-1AM	0	12	40.4	2.5	0	17.2	33.1	41.2	0.4	0.8
4	C1	C2_4-2bF	C2	4-2b	F	6	C2_3-2aF	C5_3-1AM	0	9.3	45.4	4.3	0	13.3	38.7	38.3	0.3	0.7
4	C1	C3_4-1aF	C3	4-1a	F	6	C3_3-2aF	C6_3-1BM	0	9.8	36.6	1.5	0	17.8	28.2	45.6	0.5	0.7
4	C1	C3_4-1bF	C3	4-1b	F	6	C3_3-2aF	C6_3-1BM	0	12.7	15.2	1.7	0	20.2	30.1	49.9	0	0.8
4	C1	C3_4-1cF	C3	4-1c	F	6	C3_3-2aF	C6_3-1BM	0	6.5	42.5	1.7	0	6.4	44.4	41.9	0	1.3
4	C1	C4_4-1aF	C4	4-1a	F	6	C4_3-1bF	C7_3-1AM	0	15.8	38.6	5.2	0	24.9	30.8	43	0	0.7
4	C1	C4_4-1bF	C4	4-1b	F	6	C4_3-1bF	C7_3-1AM	0	10.8	34.3	2.2	0	18	31.8	34.4	0.8	0.4
4	C1	C4_4-1cF	C4	4-1c	F	6	C4_3-1bF	C7_3-1AM	0	12.8	38.8	7	0	20.5	32.2	37.3	0	0.3
4	C1	C5_4-1aF	C5	4-1a	F	6	C5_3-1aF	C8_3-1AM	1	4.6	44.3	0.9	1.5	7.5	41.6	32.7	0	0.3
4	C1	C5_4-2aF	C5	4-2a	F	6	C5_3-1aF	C8_3-1AM	0	12.2	29.8	1.3	0	13.8	33.1	32.3	0.2	0.3
4	C1	C5_4-2bF	C5	4-2b	F	6	C5_3-1aF	C8_3-1AM	0	14.6	36.7	6.1	3.3	4.8	46.2	25.6	3.3	0.3
4	C1	C6_4-1aF	C6	4-1a	F	6	C6_3-1aF	C1_3-1AM	0	13.4	24.7	1.8	0	11.5	32.6	43.4	0	0.6
4	C1	C6_4-1bF	C6	4-1b	F	6	C6_3-1aF	C1_3-1AM	0	11.3	39.2	3.4	0	10.4	38.8	48.3	0	0.6
4	C1	C6_4-1cF	C6	4-1c	F	6	C6_3-1aF	C1_3-1AM	0	19.7	33.4	21.5	0	12.8	40.1	32.7	0	0.7
4	C1	C7_4-1aF	C7	4-1a	F	6	C7_3-1bF	C2_3-1CM	0	11.2	29.4	0.2	0	29.5	20.8	46.6	0	0.7
4	C1	C7_4-1bF	C7	4-1b	F	6	C7_3-1bF	C2_3-1CM	0	21.9	30.8	2.3	0	15.4	34	44.6	0	0.8
4	C1	C7_4-1cF	C7	4-1c	F	6	C7_3-1bF	C2_3-1CM	0	7	27.4	0.3	0	9.5	40.2	45.1	0	0.9
4	C1	C8_4-1aF	C8	4-1a	F	6	C8_3-1bF	C3_3-1AM	0	9.7	41.2	9.4	1.4	15.9	27.8	39.8	0.1	0.6
4	C1	C8_4-1bF	C8	4-1b	F	6	C8_3-1bF	C3_3-1AM	0	7.1	47.5	1.8	2.8	18.1	32	39.6	0.1	0.4
4	C1	C8_4-1cF	C8	4-1c	F	6	C8_3-1bF	C3_3-1AM	0	0	0	0	0	23.2	25.7	52.3	0	0.5
4	C1	C9_4-1aF	C9	4-1a	F	6	C9_3-1cF	C12_3-1AM	0	11.8	42.2	2.5	0.2	25.1	27.8	46.1	0	0.7
4	C1	C9_4-1bF	C9	4-1b	F	6	C9_3-1cF	C12_3-1AM	0	16.5	36.1	0.8	0	14	34.2	40.3	0	0.4
4	C1	C9_4-2aF	C9	4-2a	F	6	C9_3-1cF	C12_3-1AM	0	9.7	36.2	3.4	2.2	25.8	24	50.3	0	0.4
4	C1	C10_4-1aF	C10	4-1a	F	6	C10_3-1bF	C13_3-1AM	0	10.5	39	4.1	2.3	10.4	37.8	40.2	0	0.3
4	C1	C10_4-1bF	C10	4-1b	F	6	C10_3-1bF	C13_3-1AM	0	11.2	39	3.8	0.3	17.4	35.3	28.2	0.3	0.4
4	C1	C10_4-2aF	C10	4-2a	F	6	C10_3-1bF	C13_3-1AM	1	8.9	42	2.2	0	8.4	39.5	34.1	0.8	0.6
4	C1	C12_4-1aF	C12	4-1a	F	6	C12_3-1bF	C15_3-1AM	0	10.4	41.3	3.8	0	7.6	40.1	34.6	0.5	0.6
4	C1	C12_4-1bF	C12	4-1b	F	6	C12_3-1bF	C15_3-1AM	0	9.4	40.7	3	0	9.9	38.9	37.4	0.2	0.4
4	C1	C12_4-1cF	C12	4-1c	F	6	C12_3-1bF	C15_3-1AM	0	5.7	44.9	2.1	1.5	4.6	36.6	16.5	3.4	0.2
4	C1	C13_4-1aF	C13	4-1a	F	6	C13_3-1aF	C16_3-2AM	0	18.2	29	0.5	0.2	6.9	41.3	48.1	0.6	0.6
4	C1	C13_4-1bF	C13	4-1b	F	6	C13_3-1aF	C16_3-2AM	0	9.4	36.4	0.6	0	21.7	25.8	50.8	0	0.6
4	C1	C13_4-1cF	C13	4-1c	F	6	C13_3-1aF	C16_3-2AM	0	10.9	37	0	0	12	36.2	27.8	0	0.3
4	C1	C14_4-1aF	C14	4-1a	F	6	C14_3-1bF	C9_3-1AM	0	3.9	49.2	0.6	0	5.5	44.6	41.9	0.4	0.6
4	C1	C14_4-1bF	C14	4-1b	F	6	C14_3-1bF	C9_3-1AM	0	4.7	48.9	0.5	0.4	17.8	35.8	50.7	0.2	0.7
4	C1	C15_4-1aF	C15	4-1a	F	6	C15_3-2aF	C10_3-1AM	0	7	7.3	0	0.3	15.4	35.8	35.1	0.2	0.6
4	C1	C15_4-1bF	C15	4-1b	F	6	C15_3-2aF	C10_3-1AM	0	11.2	33.3	3.1	0	21.6	29.1	53.6	0	0.6
4	C1	C15_4-1cF	C15	4-1c	F	6	C15_3-2aF	C10_3-1AM	0	11.7	41.8	6.3	0	9.8	41.8	47.1	0	0.4
4	C1	C16_4-1aF	C16	4-1a	F	6	C16_3-1aF	C11_3-1AM	1	8.9	45	1.9	0	22.8	28.9	46.3	0	0.4
4	C1	C16_4-2aF	C16	4-2a	F	6	C16_3-1aF	C11_3-1AM	0	6.4	47.7	0.6	1.2	16.8	33.1	53.6	0	0.5
4	C1	C16_4-2bF	C16	4-2b	F	6	C16_3-1aF	C11_3-1AM	0	19.6	33.6	13.3	0	27.9	26	53.3	0	0.3
4	C1	C1_4-1AM	C1	4-1A	M	6	C1_3-1bF	C4_3-1AM	0	11.6	42.2	7.3	0	11	41.1	44	0	0.4
4	C1	C1_4-1BM	C1	4-1B	M	6	C1_3-1bF	C4_3-1AM	0	9.2	46.1	2.8	0	11.8	40.9	44.1	0	0.7
4	C1	C1_4-1CM	C1	4-1C	M	6	C1_3-1bF	C4_3-1AM	0	7	46.1	0.5	0	11.1	37.5	45.6	0	0.5
4	C1	C2_4-1AM	C2	4-1A	M	6	C2_3-2aF	C5_3-1AM	0	13	34.4	0	2.8	4	43.2	22.5	7.6	0.3
4	C1	C2_4-1BM	C2	4-1B	M	6	C2_3-2aF	C5_3-1AM	0	18.9	35.6	10.1	0	26.7	26.2	41.3	0	0.5
4	C1	C2_4-2AM	C2	4-2A	M	6	C2_3-2aF	C5_3-1AM	0	9.6	39.7	3.3	0	20.2	29.2	47.9	0	0.5
4	C1	C3_4-1AM	C3	4-1A	M	6	C3_3-2aF	C6_3-1BM	1	2.1	14.3	0.3	1.1	5.8	40.9	41.9	2.1	0.4
4	C1	C3_4-2AM	C3	4-2A	M	6	C3_3-2aF	C6_3-1BM	0	11.5	27.6	0	0	2.9	27.8	55.5	0	0.4
4	C1	C3_4-2BM	C3	4-2B	M	6	C3_3-2aF	C6_3-1BM	0	13.7	38.2	8.9	0	10.2	16.2	56.5	0	1.1
4	C1	C4_4-1AM	C4	4-1A	M	6	C4_3-1bF	C7_3-1AM	1	7.5	42.7	1.5	0	14	37.5	35.3	0	0.3
4	C1	C4_4-2AM	C4	4-2A	M	6	C4_3-1bF	C7_3-1AM	0	11.8	38.6	3.9	0	27.9	22.4	46.9	0	0.8
4	C1	C4_4-2BM	C4	4-2B	M	6	C4_3-1bF	C7_3-1AM	0	3.7	12.4	0.4	0	24.2	28.4	46.7	0	0.7
4	C1	C5_4-1AM	C5	4-1A	M	6	C5_3-1aF	C8_3-1AM	0	5.5	46	0.6	0.3	13	36	36.2	0.8	0.7
4	C1	C5_4-1BM	C5	4-1B	M	6	C5_3-1aF	C8_3-1AM	0	7.1	44.4	0.7	0	9.6	40.1	27.2	0.7	0.4
4	C1	C5_4-1CM	C5	4-1C	M	6	C5_3-1aF	C8_3-1AM	0	5.9	42.1	1.2	0	5.8	44.8	34.5	0	0.6
4	C1	C6_4-1AM	C6	4-1A	M	6	C6_3-1aF	C1_3-1AM	0	3.2	45.7	0.2	0	7	36.4	27	2.2	0.5
4	C1	C6_4-1BM	C6	4-1B	M	6	C6_3-1aF	C1_3-1AM	0	10.5	42.6	3.4	0	7.1	42.6	42.8	0.3	0.9
4	C1	C6_4-2AM	C6	4-2A	M	6	C6_3-1aF	C1_3-1AM	0	10.7	25.4	3.3	0	18.7	33.6	51.6	0	0.4
4	C1	C7_4-2AM	C7	4-2A	M	6	C7_3-1bF	C2_3-1CM	0	26.9	18.9	1.3	0	5.5	38.2	39.4	0.8	1.2
4	C1	C7_4-2ＢM	C7	4-2Ｂ	M	6	C7_3-1bF	C2_3-1CM	0	12.5	34.7	1.7	0	10	38	49.6	0	0.6
4	C1	C8_4-1AM	C8	4-1A	M	6	C8_3-1bF	C3_3-1AM	0	8.2	45.7	4	0	11.4	44.6	27.3	0	0.4
4	C1	C8_4-1BM	C8	4-1B	M	6	C8_3-1bF	C3_3-1AM	0	11.2	35.9	7.5	0	24.5	29.1	41.8	0.3	1
4	C1	C8_4-2AM	C8	4-2A	M	6	C8_3-1bF	C3_3-1AM	0	15.2	32.7	0.8	0	1.8	48.5	37.6	0	0.3
4	C1	C9_4-1AM	C9	4-1A	M	6	C9_3-1cF	C12_3-1AM	0	14.3	30	10.9	0	13.5	36.8	44.1	0	0.4
4	C1	C9_4-1BM	C9	4-1B	M	6	C9_3-1cF	C12_3-1AM	0	6.4	46.7	1.6	1.5	20.3	32	49.8	0.3	0.4
4	C1	C9_4-1CM	C9	4-1C	M	6	C9_3-1cF	C12_3-1AM	0	7	45	3.4	0	11.5	35.2	49.5	0.2	0.8
4	C1	C10_4-1AM	C10	4-1A	M	6	C10_3-1bF	C13_3-1AM	0	8.1	21	1	0	5.1	33.8	48.9	0.2	0.4
4	C1	C10_4-1BM	C10	4-1B	M	6	C10_3-1bF	C13_3-1AM	0	12.3	40.4	0.4	0	10.3	39.3	27.6	0	0.4
4	C1	C10_4-2AM	C10	4-2A	M	6	C10_3-1bF	C13_3-1AM	0	12	35.1	2.6	0	24.3	23.2	50.8	0	0.8
4	C1	C12_4-1AM	C12	4-1A	M	6	C12_3-1bF	C15_3-1AM	0	9.7	38.9	6.2	0	18.1	32.1	37.5	0	0.8
4	C1	C12_4-1BM	C12	4-1B	M	6	C12_3-1bF	C15_3-1AM	0	24.4	24.5	13.4	0	20.9	30.3	51.1	0	1.1
4	C1	C12_4-1CM	C12	4-1C	M	6	C12_3-1bF	C15_3-1AM	0	5.2	46.8	3.5	0	7.9	40.2	36.6	0.1	0.3
4	C1	C13_4-1AM	C13	4-1A	M	6	C13_3-1aF	C16_3-2AM	0	6.9	44.9	1.7	0.4	20.4	31.4	50.5	0.2	1.7
4	C1	C13_4-1BM	C13	4-1B	M	6	C13_3-1aF	C16_3-2AM	0	3.6	18.7	2	0	25.6	26.4	51.4	0.2	0.8
4	C1	C13_4-2AM	C13	4-2A	M	6	C13_3-1aF	C16_3-2AM	0	9.3	34	1.3	0	13.8	35.5	40	0.3	0.6
4	C1	C14_4-1AM	C14	4-1A	M	6	C14_3-1bF	C9_3-1AM	1	2.5	46.3	0.7	0	6.6	43.5	50.7	0	1.4
4	C1	C15_4-1AM	C15	4-1A	M	6	C15_3-2aF	C10_3-1AM	0	7	42.4	0.5	0	21	31	45.7	0	0.6
4	C1	C15_4-1BM	C15	4-1B	M	6	C15_3-2aF	C10_3-1AM	0	13.1	39.1	2.5	0.6	22.9	31.6	51	1.2	0.4
4	C1	C15_4-1CM	C15	4-1C	M	6	C15_3-2aF	C10_3-1AM	0	10.2	40.1	7.9	0.3	5.2	45.4	42.8	0.3	0.4
4	C1	C16_4-1AM	C16	4-1A	M	6	C16_3-1aF	C11_3-1AM	0	24	9.5	0.1	0.5	4.6	36.3	30.6	3	0.3
4	C1	C16_4-1BM	C16	4-1B	M	6	C16_3-1aF	C11_3-1AM	0	2.6	10.9	0	2.1	8.5	43	32.2	4.4	0.2
4	C1	C16_4-1CM	C16	4-1C	M	6	C16_3-1aF	C11_3-1AM	0	5.8	30	0.9	0	14.7	33.5	44.6	0.2	0.3
5	C1	C1_5-1aF	C1	5-1a	F	6	C1_4-1aF	C12_4-1AM	0	17	32.3	0.4	0	8.8	38.5	45.2	0	1
5	C1	C1_5-1bF	C1	5-1b	F	6	C1_4-1aF	C12_4-1AM	0	18.3	31.5	3.3	0	29.8	21	48.9	0	1
5	C1	C2_5-1aF	C2	5-1a	F	6	C2_4-1aF	C3_4-1AM	0	7.5	32.5	0.3	0.3	5.1	30.6	28.5	6.3	0.4
5	C1	C2_5-1bF	C2	5-1b	F	6	C2_4-1aF	C3_4-1AM	0	4.7	36.9	0	1	3.6	34.5	30.8	2	0.4
5	C1	C3_5-1aF	C3	5-1a	F	6	C3_4-1aF	C6_4-1AM	0	4.8	44.7	2.3	0	17.8	29.3	40.8	0.8	0.7
5	C1	C3_5-1bF	C3	5-1b	F	6	C3_4-1aF	C6_4-1AM	0	15.5	28	4.6	0.9	5.5	34.8	40	0.1	0.5
5	C1	C3_5-1cF	C3	5-1c	F	6	C3_4-1aF	C6_4-1AM	0	10	37.3	4.3	0.4	11	29.6	36.7	0.5	0.8
5	C1	C3_5-2aF	C3	5-2a	F	6	C3_4-1aF	C6_4-1AM	0	9.9	38	7.5	0.6	37.3	15.1	52.3	0.3	0.6
5	C1	C3_5-2bF	C3	5-2b	F	6	C3_4-1aF	C6_4-1AM	0	6.5	31.7	1.9	0.6	12	33.1	39.5	0.5	0.5
5	C1	C4_5-1aF	C4	5-1a	F	6	C4_4-1aF	C8_4-1AM	0	6.1	44.6	1	1	8.1	38.8	38.2	1	0.7
5	C1	C4_5-1bF	C4	5-1b	F	6	C4_4-1aF	C8_4-1AM	0	11.3	39.3	1.2	0	6.6	38.4	26.5	0.4	0.4
5	C1	C4_5-1cF	C4	5-1c	F	6	C4_4-1aF	C8_4-1AM	0	11.3	41.1	4.4	1.9	8.8	34.4	29.3	1.4	0.4
5	C1	C4_5-1dF	C4	5-1d	F	6	C4_4-1aF	C8_4-1AM	0	10.4	37.9	0.8	0.7	7.2	36	16.6	1	0.4
5	C1	C4_5-2aF	C4	5-2a	F	6	C4_4-1aF	C8_4-1AM	0	17.4	33.1	7.6	0	12	35.2	26.3	0	0.8
5	C1	C5_5-1aF	C5	5-1a	F	6	C5_4-1aF	C15_4-1AM	0	7	37.4	0.3	0	14.3	32.4	40.8	0	0.4
5	C1	C5_5-1bF	C5	5-1b	F	6	C5_4-1aF	C15_4-1AM	0	12	37.2	2.3	0.3	8.4	38.2	37.3	0.2	0.3
5	C1	C5_5-2aF	C5	5-2a	F	6	C5_4-1aF	C15_4-1AM	0	7.6	39.2	3.3	0	14.9	32.8	42.5	0	0.4
5	C1	C5_5-2bF	C5	5-2b	F	6	C5_4-1aF	C15_4-1AM	0	9.4	37.2	2.2	0	15	32.6	44.5	0	0.9
5	C1	C5_5-3aF	C5	5-3a	F	6	C5_4-1aF	C15_4-1AM	0	5.1	44.9	1.7	0	10	38.4	38.1	0	0.5
5	C1	C8_5-1aF	C8	5-1a	F	6	C8_4-1aF	C5_4-1AM	0	17	31.7	1.7	0	27.5	25.4	39.8	0	0.4
5	C1	C8_5-1bF	C8	5-1b	F	6	C8_4-1aF	C5_4-1AM	0	9.7	41.2	2.7	0	14	34.8	39.8	0.5	0.3
5	C1	C8_5-1cF	C8	5-1c	F	6	C8_4-1aF	C5_4-1AM	0	4.8	40.1	1.1	1.3	10.1	36.8	40	0.5	0.8
5	C1	C8_5-1dF	C8	5-1d	F	6	C8_4-1aF	C5_4-1AM	0	6	40.4	1.8	0	13.8	32.8	39.1	0	0.7
5	C1	C8_5-1eF	C8	5-1e	F	6	C8_4-1aF	C5_4-1AM	0	4	45.2	0.8	0.9	10.3	32.6	45.8	3.6	0.2
5	C1	C9_5-1aF	C9	5-1a	F	6	C9_4-1aF	C1_4-1AM	0	16.9	35.4	2.4	0.2	7.9	43.9	20	1.4	0.3
5	C1	C9_5-1bF	C9	5-1b	F	6	C9_4-1aF	C1_4-1AM	0	12.6	35.9	1.2	0.4	26.3	24.1	45	0.2	0.4
5	C1	C9_5-1cF	C9	5-1c	F	6	C9_4-1aF	C1_4-1AM	0	9.8	41.2	5.3	0	17.3	34.5	44.5	0	0.7
5	C1	C9_5-1dF	C9	5-1d	F	6	C9_4-1aF	C1_4-1AM	0	12.9	40.4	6.1	0.3	13.7	36.1	32.5	0	1.5
5	C1	C9_5-2aF	C9	5-2a	F	6	C9_4-1aF	C1_4-1AM	0	20.6	31.4	17	0	21.6	32	43.1	0	0.4
5	C1	C10_5-1aF	C10	5-1a	F	6	C10_4-1aF	C2_4-1AM	0	20	25.4	10.9	0	15.9	34.5	48.3	0	0.7
5	C1	C10_5-1bF	C10	5-1b	F	6	C10_4-1aF	C2_4-1AM	0	6.4	39.6	1.7	2.7	6.5	37.4	36.9	0	0.3
5	C1	C10_5-1cF	C10	5-1c	F	6	C10_4-1aF	C2_4-1AM	0	11.2	30.2	3.5	1.1	17.5	27.5	41.5	0	0.7
5	C1	C10_5-1dF	C10	5-1d	F	6	C10_4-1aF	C2_4-1AM	0	4.6	41.9	2.9	0.6	8.8	39.3	25.5	0.9	1
5	C1	C10_5-1eF	C10	5-1e	F	6	C10_4-1aF	C2_4-1AM	0	12	34.9	9.1	8.5	21.2	25.3	36.1	2.3	0.4
5	C1	C12_5-1aF	C12	5-1a	F	6	C12_4-1aF	C13_4-1AM	0	12.4	27.5	2	2.9	9.5	37.6	37.8	0.4	0.7
5	C1	C12_5-1bF	C12	5-1b	F	6	C12_4-1aF	C13_4-1AM	0	12.2	37.2	3	1.2	8.7	36.4	34	0.6	0.3
5	C1	C12_5-1cF	C12	5-1c	F	6	C12_4-1aF	C13_4-1AM	0	7.7	43.2	3.7	0	19.7	30.6	44.9	0	0.8
5	C1	C12_5-2aF	C12	5-2a	F	6	C12_4-1aF	C13_4-1AM	0	5.5	12.3	0.6	0	19	29.4	47.9	0	0.9
5	C1	C12_5-2bF	C12	5-2b	F	6	C12_4-1aF	C13_4-1AM	0	15.3	24.5	0.7	0.3	27.4	24.1	48.1	0.2	0.8
5	C1	C13_5-1aF	C13	5-1a	F	6	C13_4-1aF	C7_4-1AM	0	15.7	34	5.7	0.2	20.9	20.1	38.2	0	0.6
5	C1	C13_5-1bF	C13	5-1b	F	6	C13_4-1aF	C7_4-1AM	0	17.4	31.2	0.6	0.7	10.9	33.9	40.5	0.2	0.5
5	C1	C13_5-2aF	C13	5-2a	F	6	C13_4-1aF	C7_4-1AM	0	5.7	32.4	0.3	0	11.1	36.3	42.4	0	0.4
5	C1	C13_5-2bF	C13	5-2b	F	6	C13_4-1aF	C7_4-1AM	0	0	6.1	0	0	29.6	19.7	55.6	0	0.8
5	C1	C13_5-3aF	C13	5-3a	F	6	C13_4-1aF	C7_4-1AM	0	15.8	1.2	0	0	20.7	25.5	37.6	0	0.7
5	C1	C14_5-1aF	C14	5-1a	F	6	C14_4-1aF	C10_4-1AM	1	5.5	40.1	2.1	0.8	6.3	38	24.1	0.1	0.3
5	C1	C14_5-2aF	C14	5-2a	F	6	C14_4-1aF	C10_4-1AM	0	6.5	42.4	0.8	0.5	7.3	39.7	40.1	5.9	0.6
5	C1	C14_5-2bF	C14	5-2b	F	6	C14_4-1aF	C10_4-1AM	0	13.5	37.3	4.4	0	17.6	27.8	46.5	0.2	1.4
5	C1	C14_5-2cF	C14	5-2c	F	6	C14_4-1aF	C10_4-1AM	0	9	41	3.6	0	21.4	28.1	44.8	0	0.7
5	C1	C14_5-2dF	C14	5-2d	F	6	C14_4-1aF	C10_4-1AM	0	6.1	41.7	0.9	0	19.8	31.7	53.8	0	0.7
5	C1	C15_5-1aF	C15	5-1a	F	6	C15_4-1aF	C4_4-1AM	0	13.6	20.2	0	0	4.4	44	50.5	0	0.4
5	C1	C15_5-1bF	C15	5-1b	F	6	C15_4-1aF	C4_4-1AM	0	5.9	35.5	0.9	0	8.8	36.3	41.8	0	0.6
5	C1	C15_5-1cF	C15	5-1c	F	6	C15_4-1aF	C4_4-1AM	0	4.6	44.1	2.5	2.1	11.4	40.6	40.7	0.2	0.3
5	C1	C15_5-1dF	C15	5-1d	F	6	C15_4-1aF	C4_4-1AM	0	6.7	39.1	2.8	0.5	8.2	40.8	44.6	1	0.4
5	C1	C15_5-1eF	C15	5-1e	F	6	C15_4-1aF	C4_4-1AM	0	18.7	32	1.2	0	15.6	34.1	49.4	0	0.9
5	C1	C16_5-1aF	C16	5-1a	F	6	C16_4-1aF	C4_4-2AM	1	14.6	34.2	2.2	0.2	17.8	30	37.5	0	1.2
5	C1	C3_5-1AM	C3	5-1A	M	6	C3_4-1aF	C6_4-1AM	1	8.3	38.5	6.1	2.6	7.8	31.2	27.6	0.7	0.3
5	C1	C3_5-2AM	C3	5-2A	M	6	C3_4-1aF	C6_4-1AM	1	6.7	41.4	1.1	0	4.2	38.5	25.9	0.2	0.4
5	C1	C3_5-3AM	C3	5-3A	M	6	C3_4-1aF	C6_4-1AM	0	7.6	40.4	0.4	0.6	9.1	38.9	42.5	0.4	0.4
5	C1	C3_5-3BM	C3	5-3B	M	6	C3_4-1aF	C6_4-1AM	0	1.4	37	0	0	2.5	44	41.7	0.2	0.4
5	C1	C4_5-1AM	C4	5-1A	M	6	C4_4-1aF	C8_4-1AM	1	6.5	42.5	1	0	8.8	34.6	35.6	0	0.9
5	C1	C4_5-2AM	C4	5-2A	M	6	C4_4-1aF	C8_4-1AM	1	13	31.1	0.2	2.5	5	35.5	17.3	4.4	0.3
5	C1	C5_5-1AM	C5	5-1A	M	6	C5_4-1aF	C15_4-1AM	0	15.5	32	4.7	0	16.2	34.7	40.7	0	0.8
5	C1	C5_5-1BM	C5	5-1B	M	6	C5_4-1aF	C15_4-1AM	0	7.1	33.4	1.3	0	19	31.6	50.1	0	0.9
5	C1	C5_5-1CM	C5	5-1C	M	6	C5_4-1aF	C15_4-1AM	0	8.8	37.3	2.6	0	11.9	32.5	48.3	0	0.8
5	C1	C5_5-2AM	C5	5-2A	M	6	C5_4-1aF	C15_4-1AM	0	13.5	37.7	8.3	0.2	14.5	32.7	47.3	0	1
5	C1	C5_5-2BM	C5	5-2B	M	6	C5_4-1aF	C15_4-1AM	0	8.7	40.8	1.3	0	19.5	27.7	50.8	0	0.6
5	C1	C6_5-1AM	C6	5-1A	M	6	C6_4-1aF	C9_4-1AM	1	22.1	26.4	18.9	0	21.3	25.4	40.3	0	0.3
5	C1	C6_5-2AM	C6	5-2A	M	6	C6_4-1aF	C9_4-1AM	0	20.2	30.8	19.1	0	19.8	30.4	47.9	0	1.7
5	C1	C6_5-2BM	C6	5-2B	M	6	C6_4-1aF	C9_4-1AM	0	3.3	37.3	0.4	0	14.3	8.9	56	0	1.1
5	C1	C6_5-2CM	C6	5-2C	M	6	C6_4-1aF	C9_4-1AM	0	6.3	25.1	4.2	0	16.5	32.2	37.3	0	1.1
5	C1	C6_5-2DM	C6	5-2D	M	6	C6_4-1aF	C9_4-1AM	0	8.2	43.2	2.9	1.1	15	35.3	28.7	2.5	0.9
5	C1	C8_5-1AM	C8	5-1A	M	6	C8_4-1aF	C5_4-1AM	0	7.1	27.7	1.4	0	29.1	20.1	41.2	0	0.8
5	C1	C8_5-1BM	C8	5-1B	M	6	C8_4-1aF	C5_4-1AM	0	16.1	34.6	15.5	0	17	31.3	33.6	0	0.8
5	C1	C8_5-1CM	C8	5-1C	M	6	C8_4-1aF	C5_4-1AM	0	9.6	40.8	3.9	0.4	17.7	31.1	40.7	0	0.4
5	C1	C8_5-1DM	C8	5-1D	M	6	C8_4-1aF	C5_4-1AM	0	14.9	26.9	2.9	0	16.9	27.7	31.4	0	0.3
5	C1	C8_5-2AM	C8	5-2A	M	6	C8_4-1aF	C5_4-1AM	0	12.4	34.3	1.1	0	8.7	36.7	27	0.7	0.7
5	C1	C9_5-1AM	C9	5-1A	M	6	C9_4-1aF	C1_4-1AM	0	2.7	14.4	1.1	0	13.1	28.5	51	0	0.9
5	C1	C9_5-1BM	C9	5-1B	M	6	C9_4-1aF	C1_4-1AM	0	12.6	37	7.7	0	27.7	24.9	41.7	0.4	0.5
5	C1	C9_5-1CM	C9	5-1C	M	6	C9_4-1aF	C1_4-1AM	0	6.5	42.7	3.1	0	19.4	28.7	38.1	0	0.7
5	C1	C9_5-2AM	C9	5-2A	M	6	C9_4-1aF	C1_4-1AM	0	5.3	43.9	2.6	0	26.8	23	49.8	0	0.7
5	C1	C9_5-2BM	C9	5-2B	M	6	C9_4-1aF	C1_4-1AM	0	13.7	35.9	13.3	0.5	13.5	34	31.7	1.1	0.5
5	C1	C10_5-1AM	C10	5-1A	M	6	C10_4-1aF	C2_4-1AM	0	8.7	38.2	0.8	0	16.5	32	42.8	0.3	1.5
5	C1	C10_5-1BM	C10	5-1B	M	6	C10_4-1aF	C2_4-1AM	0	17.9	33.2	4.2	0.8	16.6	31	40.8	0.5	0.8
5	C1	C10_5-1CM	C10	5-1C	M	6	C10_4-1aF	C2_4-1AM	0	12.6	30.5	3.6	4.7	23.2	26.1	33	1.2	0.4
5	C1	C10_5-2AM	C10	5-2A	M	6	C10_4-1aF	C2_4-1AM	0	6.1	41.3	2.2	0	18.3	28.5	49.9	0	0.8
5	C1	C10_5-2BM	C10	5-2B	M	6	C10_4-1aF	C2_4-1AM	0	9.9	40.7	3.3	0	7.6	34	42.6	0.2	0.5
5	C1	C12_5-1AM	C12	5-1A	M	6	C12_4-1aF	C13_4-1AM	0	16.1	31.6	10.6	0	9.5	36.7	46.1	0	0.9
5	C1	C12_5-1BM	C12	5-1B	M	6	C12_4-1aF	C13_4-1AM	0	16.7	21.7	13.2	0	11.7	30.8	49.2	0	0.9
5	C1	C12_5-1CM	C12	5-1C	M	6	C12_4-1aF	C13_4-1AM	0	18.3	29.3	9.3	0.8	8.7	33.4	41.8	0	0.8
5	C1	C12_5-2AM	C12	5-2A	M	6	C12_4-1aF	C13_4-1AM	0	15	37	3	0.3	30.4	19.4	51.7	0	5.6
5	C1	C12_5-2BM	C12	5-2B	M	6	C12_4-1aF	C13_4-1AM	0	7.6	42.7	3.7	0	20.9	29.6	45.2	0	0.9
5	C1	C13_5-1AM	C13	5-1A	M	6	C13_4-1aF	C7_4-1AM	1	10.7	34.3	0	0	14.3	29.9	41.8	0.2	0.7
5	C1	C13_5-2AM	C13	5-2A	M	6	C13_4-1aF	C7_4-1AM	0	0.2	12	0.3	2	11.8	26.7	46.7	0	0.4
5	C1	C13_5-2BM	C13	5-2B	M	6	C13_4-1aF	C7_4-1AM	0	11.1	38.2	1.7	0	14.3	36.6	44.7	0	0.4
5	C1	C13_5-3AM	C13	5-3A	M	6	C13_4-1aF	C7_4-1AM	0	5.3	43.1	0.7	0	11.5	32.1	19.7	0	0.4
5	C1	C13_5-3BM	C13	5-3B	M	6	C13_4-1aF	C7_4-1AM	0	7.5	39	2.7	0	19.2	26.9	39.2	0	0.4
5	C1	C14_5-1AM	C14	5-1A	M	6	C14_4-1aF	C10_4-1AM	0	5.7	38.5	1.6	0	7.6	31.8	51.2	0	0.8
5	C1	C14_5-1BM	C14	5-1B	M	6	C14_4-1aF	C10_4-1AM	0	7.2	39	0.7	0	11.8	37.7	42	0	0.4
5	C1	C14_5-1CM	C14	5-1C	M	6	C14_4-1aF	C10_4-1AM	0	6.6	42.2	2.6	0	15	33.9	43.4	0	1
5	C1	C14_5-2AM	C14	5-2A	M	6	C14_4-1aF	C10_4-1AM	1	3.8	44.5	0.9	0	9.3	36.1	32.9	0	1.3
5	C1	C14_5-3AM	C14	5-3A	M	6	C14_4-1aF	C10_4-1AM	0	15.2	38.2	6.9	0	19.1	32.6	28.1	0	0.7
5	C1	C15_5-1AM	C15	5-1A	M	6	C15_4-1aF	C4_4-1AM	0	6.1	46	1.2	0	8	39.3	52.1	0.3	0.7
5	C1	C15_5-1BM	C15	5-1B	M	6	C15_4-1aF	C4_4-1AM	0	7.4	25.4	1	0	22.6	28.8	46.8	0	0.6
5	C1	C15_5-1CM	C15	5-1C	M	6	C15_4-1aF	C4_4-1AM	0	15.5	29.5	2.3	0	12.8	36	46	0	0.8
5	C1	C15_5-2AM	C15	5-2A	M	6	C15_4-1aF	C4_4-1AM	0	10.8	21.9	1.4	0	15	21.2	56.7	0	0.9
5	C1	C15_5-2BM	C15	5-2B	M	6	C15_4-1aF	C4_4-1AM	0	6.1	39.6	2.6	0	5.9	41.2	32.9	0.4	0.7
6	C1	C1_6-1aF	C1	6-1a	F	6	C1_5-1aF	C3_5-1AM	0	11.3	37.9	0.9	1.2	20.4	29.3	42.4	0.1	0.5
6	C1	C1_6-1bF	C1	6-1b	F	6	C1_5-1aF	C3_5-1AM	0	11.1	39.8	1.9	0	13.1	37.5	41.8	1.5	0.7
6	C1	C1_6-1cF	C1	6-1c	F	6	C1_5-1aF	C3_5-1AM	0	16.2	36	0	0	24.4	28	47.1	0.5	0.9
6	C1	C1_6-2aF	C1	6-2a	F	6	C1_5-1aF	C3_5-1AM	0	17.4	32.2	9.2	0	23.9	21.9	40.3	0	0.6
6	C1	C1_6-2bF	C1	6-2b	F	6	C1_5-1aF	C3_5-1AM	0	6.4	42.1	2.9	0	16.2	28.9	36.4	0	1.3
6	C1	C2_6-1aF	C2	6-1a	F	6	C2_5-1aF	C14_5-1AM	0	4	44.6	1.7	0	17.3	33.1	54.8	0	0.9
6	C1	C2_6-1bF	C2	6-1b	F	6	C2_5-1aF	C14_5-1AM	0	3	48.7	0.5	0	5	43	33.2	0.8	0.2
6	C1	C2_6-1cF	C2	6-1c	F	6	C2_5-1aF	C14_5-1AM	0	6	41.8	0.3	0	7.5	38.9	39.5	0	0.6
6	C1	C2_6-1dF	C2	6-1d	F	6	C2_5-1aF	C14_5-1AM	0	7.5	42.3	2	0	4.4	44.2	33.5	0	0.5
6	C1	C2_6-2aF	C2	6-2a	F	6	C2_5-1aF	C14_5-1AM	0	16.4	31.5	2.1	0	23.8	20	47.2	0	1
6	C1	C3_6-1aF	C3	6-1a	F	6	C3_5-1aF	C4_5-2AM	0	8.9	40.3	2.3	0	21.6	28.8	47	0	0.4
6	C1	C3_6-1bF	C3	6-1b	F	6	C3_5-1aF	C4_5-2AM	0	16.7	33.8	4.6	0	11.8	32.6	44.1	0.1	0.3
6	C1	C3_6-2aF	C3	6-2a	F	6	C3_5-1aF	C4_5-2AM	0	13.1	37.1	5.1	0	17.4	26.8	47.6	0	0.7
6	C1	C3_6-2bF	C3	6-2b	F	6	C3_5-1aF	C4_5-2AM	0	3.6	40.3	0.9	0	6.5	33.4	37.3	0.5	0.4
6	C1	C3_6-2cF	C3	6-2c	F	6	C3_5-1aF	C4_5-2AM	0	11.9	37.5	4.6	0	4.6	39.7	32.1	0	0.4
6	C1	C4_6-1aF	C4	6-1a	F	6	C4_5-1aF	C4_5-1aM	0	10.9	35.5	0.5	0	5.3	42.1	31.4	0	0.7
6	C1	C4_6-1bF	C4	6-1b	F	6	C4_5-1aF	C4_5-1aM	0	6.6	36.9	2	0	11.5	36.4	27.4	0	0.6
6	C1	C5_6-1aF	C5	6-1a	F	6	C5_5-1aF	C8_5-1BM	0	11.6	42.7	1.9	0	13.8	32.3	35.8	0	0.4
6	C1	C5_6-1bF	C5	6-1b	F	6	C5_5-1aF	C8_5-1BM	0	10.2	40.9	5.1	0	15.4	36.8	28.5	0.1	0.4
6	C1	C5_6-2aF	C5	6-2a	F	6	C5_5-1aF	C8_5-1BM	0	6.2	46.5	3.3	0	15.5	36.2	32.8	0	0.7
6	C1	C5_6-2bF	C5	6-2b	F	6	C5_5-1aF	C8_5-1BM	0	6.3	46.6	5.2	0	16.8	36.8	30.5	0	1
6	C1	C5_6-2cF	C5	6-2c	F	6	C5_5-1aF	C8_5-1BM	0	9	35.6	4.5	0	14	34.2	30.4	0	0.7
6	C1	C6_6-1aF	C6	6-1a	F	6	C10_5-1bF	C13_5-1AM	0	9.3	39.6	2	0	20.4	29.2	46.3	0	0.7
6	C1	C6_6-1bF	C6	6-1b	F	6	C10_5-1bF	C13_5-1AM	0	13.6	37	0.4	0	11.7	35.4	32.1	0.1	0.4
6	C1	C6_6-1cF	C6	6-1c	F	6	C10_5-1bF	C13_5-1AM	0	9.1	40.8	1.2	0	18.8	30.7	26.3	0	0.4
6	C1	C6_6-1dF	C6	6-1d	F	6	C10_5-1bF	C13_5-1AM	0	16.9	28.4	0.6	0	16.8	30.5	32.8	0	0.7
6	C1	C6_6-2aF	C6	6-2a	F	6	C10_5-1bF	C13_5-1AM	0	6.1	34.3	0.5	0	7.4	36.6	35.8	0	0.9
6	C1	C7_6-1aF	C7	6-1a	F	6	C13_5-1bF	C8_5-1AM	0	19.2	20.2	2.3	0.4	12.4	30.7	25	1	0.4
6	C1	C7_6-1bF	C7	6-1b	F	6	C13_5-1bF	C8_5-1AM	0	8	43.4	0.5	0	6.9	38.9	15.5	0	0.6
6	C1	C7_6-2aF	C7	6-2a	F	6	C13_5-1bF	C8_5-1AM	0	8.8	28.2	0	0	15.4	33.5	44.1	0	1
6	C1	C7_6-2bF	C7	6-2b	F	6	C13_5-1bF	C8_5-1AM	0	9.4	39.7	2.4	0	14.9	33.8	38.4	0	0.4
6	C1	C7_6-2cF	C7	6-2c	F	6	C13_5-1bF	C8_5-1AM	0	12.5	38.9	7.6	0	15.3	36.7	24	0	0.4
6	C1	C8_6-1aF	C8	6-1a	F	6	C8_5-1aF	C15_5-1CM	0	14.2	36.9	0.6	0	14.9	33.3	35	0	1.1
6	C1	C8_6-1bF	C8	6-1b	F	6	C8_5-1aF	C15_5-1CM	0	7.6	41	1.3	0	12.6	32.6	47.6	0	0.8
6	C1	C8_6-1cF	C8	6-1c	F	6	C8_5-1aF	C15_5-1CM	0	11.3	35.5	0	0	12.9	33.1	22.2	0	0.6
6	C1	C8_6-1dF	C8	6-1d	F	6	C8_5-1aF	C15_5-1CM	0	8.8	42.3	3.8	0	10.7	33.9	38.3	0	0.7
6	C1	C8_6-1eF	C8	6-1e	F	6	C8_5-1aF	C15_5-1CM	0	9.9	38.1	3.2	0	9.6	34.9	33.7	0	0.5
6	C1	C9_6-1aF	C9	6-1a	F	6	C9_5-1aF	C6_5-1AM	1	17.6	34.2	51.3	0.2	30.5	23.4	0	0	0.8
6	C1	C10_6-1aF	C10	6-1a	F	6	C10_5-1aF	C9_5-1AM	1	12.8	34.9	2.2	0	11.9	37.5	37.5	0.5	0.4
6	C1	C10_6-2aF	C10	6-2a	F	6	C10_5-1aF	C9_5-1AM	1	12.4	35.3	1.1	1.8	4.4	37.4	26.4	0.7	0.2
6	C1	C11_6-1aF	C11	6-1a	F	6	C5_5-1bF	C10_5-1AM	1	7.7	41.4	1.1	0	10	34.7	29.1	0	0.5
6	C1	C11_6-2aF	C11	6-2a	F	6	C5_5-1bF	C10_5-1AM	0	10	38.4	3.8	0	20.4	26.6	44.4	0	0.7
6	C1	C11_6-2bF	C11	6-2b	F	6	C5_5-1bF	C10_5-1AM	0	17.4	26.9	7.7	0	20	27.2	37.7	0	0.5
6	C1	C11_6-2cF	C11	6-2c	F	6	C5_5-1bF	C10_5-1AM	0	13.5	39.5	11.2	0	10.4	41	46.2	0	0.7
6	C1	C12_6-1aF	C12	6-1a	F	6	C12_5-1aF	C4_5-1AM	0	3.4	0.9	0	0	3.7	25.7	53.7	0	0.8
6	C1	C12_6-1bF	C12	6-1b	F	6	C12_5-1aF	C4_5-1AM	0	6.4	47	0.9	4.4	6.3	39	31	2.4	0.3
6	C1	C12_6-2aF	C12	6-2a	F	6	C12_5-1aF	C4_5-1AM	1	2	44.3	1	3.6	4.4	37.5	15.5	2.2	0.3
6	C1	C12_6-3aF	C12	6-3a	F	6	C12_5-1aF	C4_5-1AM	1	1.8	1.9	0	0	8.3	35.2	34.8	1	0.3
6	C1	C13_6-1aF	C13	6-1a	F	6	C13_5-1aF	C14_5-1BM	0	12.1	37.8	9.4	0	19.4	34.1	30.8	0	0.7
6	C1	C13_6-1bF	C13	6-1b	F	6	C13_5-1aF	C14_5-1BM	0	8.1	41.1	3.8	0.3	17	34.1	35.1	0.3	0.5
6	C1	C13_6-1cF	C13	6-1c	F	6	C13_5-1aF	C14_5-1BM	0	14.5	34.5	4.1	0	19.6	27.1	31.7	0	0.8
6	C1	C13_6-2aF	C13	6-2a	F	6	C13_5-1aF	C14_5-1BM	0	13.9	38.5	8.5	0	26.5	25.6	46.1	0	0.8
6	C1	C13_6-2bF	C13	6-2b	F	6	C13_5-1aF	C14_5-1BM	0	15.4	32.7	8.6	0	28.3	21.6	44.1	0	0.8
6	C1	C14_6-1aF	C14	6-1a	F	6	C14_5-1aF	C15_5-1BM	0	12.2	40.4	4.8	0	27.9	24.6	54.7	0	0.5
6	C1	C14_6-1bF	C14	6-1b	F	6	C14_5-1aF	C15_5-1BM	0	9.2	38.9	3.4	0	7.9	34.9	32.5	0	0.8
6	C1	C14_6-1cF	C14	6-1c	F	6	C14_5-1aF	C15_5-1BM	0	9.5	39.9	4.1	0	13	31.4	39.3	0	0.6
6	C1	C14_6-2aF	C14	6-2a	F	6	C14_5-1aF	C15_5-1BM	0	7.7	38.3	0.4	0.1	10.9	34.3	45.9	0	0.7
6	C1	C14_6-2bF	C14	6-2b	F	6	C14_5-1aF	C15_5-1BM	0	12.6	36.8	1.8	0.2	7.7	38.2	31	0	0.7
6	C1	C15_6-1aF	C15	6-1a	F	6	C15_5-1aF	C12_5-1CM	0	16.2	35.2	4.3	0	19.8	29.1	45.5	0	0.3
6	C1	C15_6-1bF	C15	6-1b	F	6	C15_5-1aF	C12_5-1CM	0	5.3	39.4	1.2	1.9	13.8	33.3	45	0	0.9
6	C1	C15_6-1cF	C15	6-1c	F	6	C15_5-1aF	C12_5-1CM	0	11.4	37.6	2.5	0	17	31.4	50.1	0	0.6
6	C1	C15_6-1dF	C15	6-1d	F	6	C15_5-1aF	C12_5-1CM	0	8.4	36.6	1.9	0	15	37.9	36.6	0	0.2
6	C1	C16_6-1aF	C16	6-1a	F	6	C16_5-1aF	C9_5-1BM	0	11.6	34.7	1.9	0	10	35.2	43.7	0	0.5
6	C1	C16_6-1bF	C16	6-1b	F	6	C16_5-1aF	C9_5-1BM	0	11.5	34.7	5.8	0	15.8	33.6	46	0	0.7
6	C1	C16_6-1cF	C16	6-1c	F	6	C16_5-1aF	C9_5-1BM	0	12.4	35.4	5.5	0	12.3	32.4	32.8	0	0.3
6	C1	C16_6-1dF	C16	6-1d	F	6	C16_5-1aF	C9_5-1BM	0	2.3	49	0.4	0	17.3	29.7	41.4	0	0.4
6	C1	C16_6-1eF	C16	6-1e	F	6	C16_5-1aF	C9_5-1BM	0	7	43.5	0.5	0	24.8	26.7	43.7	0	0.4
6	C1	C1_6-1AM	C1	6-1A	M	6	C1_5-1aF	C3_5-1AM	0	13.3	35.2	0.6	0	13.8	31.1	51.5	0	0.7
6	C1	C1_6-1BM	C1	6-1B	M	6	C1_5-1aF	C3_5-1AM	0	20.2	29.8	0.4	0	8.8	35	26.6	0	0.6
6	C1	C1_6-1CM	C1	6-1C	M	6	C1_5-1aF	C3_5-1AM	0	15.1	37.2	3	1.9	11	36.2	40.6	2.3	0.2
6	C1	C1_6-2AM	C1	6-2A	M	6	C1_5-1aF	C3_5-1AM	0	12	36.8	7.8	0	20.9	27.5	50.6	0	1.1
6	C1	C1_6-2BM	C1	6-2B	M	6	C1_5-1aF	C3_5-1AM	0	0	6.2	0	0	10.9	18.1	50.1	0	0.8
6	C1	C2_6-1AM	C2	6-1A	M	6	C2_5-1aF	C14_5-1AM	0	8.3	40.1	0.8	0	8	36.8	25.2	0	0.3
6	C1	C2_6-1BM	C2	6-1B	M	6	C2_5-1aF	C14_5-1AM	0	4.3	45.1	1.4	0	10.6	38.3	41.9	0.8	0.4
6	C1	C2_6-1CM	C2	6-1C	M	6	C2_5-1aF	C14_5-1AM	0	3.8	44	0.9	0	9.3	30.5	28.6	0.8	0.6
6	C1	C2_6-1DM	C2	6-1D	M	6	C2_5-1aF	C14_5-1AM	0	8.1	38.7	0.5	0	17.3	29.5	55.8	0	0.7
6	C1	C2_6-2AM	C2	6-2A	M	6	C2_5-1aF	C14_5-1AM	0	11.3	32.8	0	0	13.6	32.4	40.9	0	0.4
6	C1	C3_6-1AM	C3	6-1A	M	6	C3_5-1aF	C4_5-2AM	0	7.1	36	0.8	0.1	6.5	37	37.6	0	0.3
6	C1	C3_6-1BM	C3	6-1B	M	6	C3_5-1aF	C4_5-2AM	0	9.7	38	1.7	0.9	6.9	37.5	36.2	0.9	0.3
6	C1	C3_6-1CM	C3	6-1C	M	6	C3_5-1aF	C4_5-2AM	0	12.3	31.3	2.7	1.6	6.6	34.4	32.8	1.6	0.4
6	C1	C3_6-2AM	C3	6-2A	M	6	C3_5-1aF	C4_5-2AM	0	7.4	33.6	0.3	0	8.4	31.6	40.3	0	0.4
6	C1	C3_6-2BM	C3	6-2B	M	6	C3_5-1aF	C4_5-2AM	0	15.3	26.7	0.9	0.2	5	31.6	23.9	0.2	0.4
6	C1	C4_6-1AM	C4	6-1A	M	6	C4_5-1aF	C4_5-1AM	1	4.6	44.4	0	1.9	8.7	34.6	45.7	0.2	0.3
6	C1	C5_6-1AM	C5	6-1A	M	6	C5_5-1aF	C8_5-1BM	0	3.3	45.5	1	0	21	27.5	38.6	0	0.7
6	C1	C5_6-1BM	C5	6-1B	M	6	C5_5-1aF	C8_5-1BM	0	9.6	40.1	6.3	0	28	23.1	40.4	0	0.7
6	C1	C5_6-1CM	C5	6-1C	M	6	C5_5-1aF	C8_5-1BM	0	7.6	38.9	3.6	0.5	7	38.3	33.6	0.6	0.3
6	C1	C5_6-1DM	C5	6-1D	M	6	C5_5-1aF	C8_5-1BM	0	5.4	43.2	2.8	0	8.8	40.2	28	0	0.4
6	C1	C5_6-2AM	C5	6-2A	M	6	C5_5-1aF	C8_5-1BM	0	8.2	41	6.2	0	22	29.8	36.3	0	1.1
6	C1	C6_6-1AM	C6	6-1A	M	6	C10_5-1bF	C13_5-1AM	1	15.6	20.8	0	0.3	8.5	32	25	1	0.4
6	C1	C6_6-2AM	C6	6-2A	M	6	C10_5-1bF	C13_5-1AM	0	5.4	31.6	0.8	0	12	30.9	38.9	0.3	0.8
6	C1	C6_6-2BM	C6	6-2B	M	6	C10_5-1bF	C13_5-1AM	0	9.3	36.8	2.2	0	7.6	38.8	23.8	1.1	0.4
6	C1	C6_6-3AM	C6	6-3A	M	6	C10_5-1bF	C13_5-1AM	0	10.1	31.8	1.5	0	23.1	27.2	44.1	0	0.8
6	C1	C6_6-3BM	C6	6-3B	M	6	C10_5-1bF	C13_5-1AM	0	12.8	37.3	5.7	0	21.8	27.4	35.3	0	0.6
6	C1	C7_6-1AM	C7	6-1A	M	6	C13_5-1bF	C8_5-1AM	0	6.8	41.7	2.8	0	14	28.4	38.5	0	0.5
6	C1	C7_6-1BM	C7	6-1B	M	6	C13_5-1bF	C8_5-1AM	0	9.9	44.4	3.8	0.6	16.3	32.3	36.6	0.2	0.2
6	C1	C7_6-1CM	C7	6-1C	M	6	C13_5-1bF	C8_5-1AM	0	12.4	32.7	5.1	0.3	13.2	28.3	39	0	0.4
6	C1	C7_6-1DM	C7	6-1D	M	6	C13_5-1bF	C8_5-1AM	0	6.8	43.4	3	0	18.7	26.8	32.7	0	0.5
6	C1	C7_6-2AM	C7	6-2A	M	6	C13_5-1bF	C8_5-1AM	0	18.5	31.5	5.6	0	15.3	34	38.5	0	0.4
6	C1	C8_6-1AM	C8	6-1A	M	6	C8_5-1aF	C15_5-1CM	0	14.4	39.1	1	0	9.3	35.2	24.7	0	0.6
6	C1	C8_6-1BM	C8	6-1B	M	6	C8_5-1aF	C15_5-1CM	0	13.5	38.4	1.3	0	14	37.7	41.2	0	0.8
6	C1	C8_6-1CM	C8	6-1C	M	6	C8_5-1aF	C15_5-1CM	0	10.6	42.7	2.1	0	6.6	44.3	23.3	0	0.5
6	C1	C8_6-2AM	C8	6-2A	M	6	C8_5-1aF	C15_5-1CM	0	7.4	42.8	0.5	0	9	34.1	45.1	0.6	1
6	C1	C8_6-2BM	C8	6-2B	M	6	C8_5-1aF	C15_5-1CM	0	10.6	38.3	1.7	0	9.8	35.6	48.4	0	1
6	C1	C10_6-2AM	C10	6-2A	M	6	C10_5-1aF	C9_5-1AM	0	12.1	35.2	4.6	0.5	12	32.8	34.8	0.8	0.4
6	C1	C10_6-2BM	C10	6-2B	M	6	C10_5-1aF	C9_5-1AM	0	7.8	34.7	2	0	18.5	30.7	45	0	0.5
6	C1	C10_6-2CM	C10	6-2C	M	6	C10_5-1aF	C9_5-1AM	0	11.2	37.5	5.1	0	16.1	33.5	43.4	0	0.7
6	C1	C11_6-1AM	C11	6-1A	M	6	C5_5-1bF	C10_5-1AM	0	8.9	37.3	6.5	0	18.6	26.5	38.5	0	0.7
6	C1	C11_6-1BM	C11	6-1B	M	6	C5_5-1bF	C10_5-1AM	0	8	37.2	1.7	0	18.5	26.2	43.2	0	0.7
6	C1	C11_6-1CM	C11	6-1C	M	6	C5_5-1bF	C10_5-1AM	0	14.5	36.3	4.4	0	19	27.6	44.5	0.3	0.3
6	C1	C11_6-2AM	C11	6-2A	M	6	C5_5-1bF	C10_5-1AM	0	8.6	25.3	0.4	0	9.5	32.1	47.8	0.1	0.6
6	C1	C11_6-2BM	C11	6-2B	M	6	C5_5-1bF	C10_5-1AM	0	5.1	42.6	2	1.2	18.9	31.3	42.5	0.9	0.6
6	C1	C12_6-1AM	C12	6-1A	M	6	C12_5-1aF	C4_5-1AM	0	7.5	41	2.1	0	9.5	36.6	38.5	0	0.4
6	C1	C12_6-1BM	C12	6-1B	M	6	C12_5-1aF	C4_5-1AM	0	5	41.2	0.7	0	5.8	37	26.4	0.3	0.4
6	C1	C12_6-1CM	C12	6-1C	M	6	C12_5-1aF	C4_5-1AM	0	2.9	9.1	0.9	0.6	12.9	39.8	46.1	0.3	0.2
6	C1	C12_6-1DM	C12	6-1D	M	6	C12_5-1aF	C4_5-1AM	0	9.9	36	6.5	8.1	9.1	40.1	29.2	3	0.3
6	C1	C12_6-1EM	C12	6-1E	M	6	C12_5-1aF	C4_5-1AM	0	9	45.9	2.6	0.1	10.4	38.1	45.3	0.2	0.6
6	C1	C13_6-1AM	C13	6-1A	M	6	C13_5-1aF	C14_5-1BM	0	17.7	34.1	4.2	0	18.8	30.9	44.8	0	1.1
6	C1	C13_6-1BM	C13	6-1B	M	6	C13_5-1aF	C14_5-1BM	0	3.7	8.3	0.4	0	19.2	28.9	41	0.7	0.4
6	C1	C13_6-1CM	C13	6-1C	M	6	C13_5-1aF	C14_5-1BM	0	10.3	33.8	5.4	0	21.9	27.2	50.1	0	1
6	C1	C13_6-1DM	C13	6-1D	M	6	C13_5-1aF	C14_5-1BM	0	8.4	45.4	5.5	0.2	28.2	22.2	43.2	0	0.6
6	C1	C13_6-2AM	C13	6-2A	M	6	C13_5-1aF	C14_5-1BM	0	10.9	31.6	5.8	0	25.7	26.1	45.1	0	0.8
6	C1	C14_6-1AM	C14	6-1A	M	6	C14_5-1aF	C15_5-1BM	0	12.7	34.1	1.9	0	11.7	33.8	41.2	0.1	0.8
6	C1	C14_6-1BM	C14	6-1B	M	6	C14_5-1aF	C15_5-1BM	0	8.6	37.4	5.1	0	16.1	30.5	44.7	0	0.6
6	C1	C14_6-1CM	C14	6-1C	M	6	C14_5-1aF	C15_5-1BM	0	7.2	43.4	1.5	0	10.4	31.8	36.9	0	0.4
6	C1	C14_6-1DM	C14	6-1D	M	6	C14_5-1aF	C15_5-1BM	0	1.6	47.6	0	0.9	3	43.5	26.3	1.9	0.5
6	C1	C14_6-2AM	C14	6-2A	M	6	C14_5-1aF	C15_5-1BM	0	10.5	28.8	0.6	0	9.1	38.1	47.3	0	0.4
6	C1	C15_6-1AM	C15	6-1A	M	6	C15_5-1aF	C12_5-1CM	0	16.7	32.6	0.7	0	13.7	35.1	53.9	0	0.7
6	C1	C15_6-1BM	C15	6-1B	M	6	C15_5-1aF	C12_5-1CM	0	3	1.4	0	0	10.5	27.3	52.2	0	0.7
6	C1	C15_6-2AM	C15	6-2A	M	6	C15_5-1aF	C12_5-1CM	0	18.7	23	0.5	1.4	6.9	34.9	27.4	0	0.3
6	C1	C15_6-2BM	C15	6-2B	M	6	C15_5-1aF	C12_5-1CM	0	8.8	37.2	8.4	2.7	21	22.9	44.5	0	0.9
6	C1	C15_6-2CM	C15	6-2C	M	6	C15_5-1aF	C12_5-1CM	0	21.2	20.6	4.8	0	16.8	28.6	44	0	0.5
6	C1	C16_6-1AM	C16	6-1A	M	6	C16_5-1aF	C9_5-1BM	0	11	26.7	1	0	18.3	21.5	47.9	0	0.4
6	C1	C16_6-1BM	C16	6-1B	M	6	C16_5-1aF	C9_5-1BM	0	15.3	31.5	2	0	9.2	37.7	36.4	0	0.5
6	C1	C16_6-1CM	C16	6-1C	M	6	C16_5-1aF	C9_5-1BM	0	19.4	22.4	1.5	0	18.2	28.1	34.9	0	0.5
6	C1	C16_6-2AM	C16	6-2A	M	6	C16_5-1aF	C9_5-1BM	0	10.8	36.6	2	0	15.3	27.7	38.2	0	0.4
6	C1	C16_6-2BM	C16	6-2B	M	6	C16_5-1aF	C9_5-1BM	0	12.9	34.6	2.3	0	11.7	36.2	32.9	0	0.7
7	C1	C1_7-1aF	C1	7-1a	F	6	C1_6-1aF	C13_6-1AM	0	28.3	23.9	0.9	0	21.8	30.4	40.7	0	0.6
7	C1	C1_7-1bF	C1	7-1b	F	6	C1_6-1aF	C13_6-1AM	0	14.8	6	0	0	22.5	25.9	51.7	0	0.4
7	C1	C1_7-1cF	C1	7-1c	F	6	C1_6-1aF	C13_6-1AM	0	5.9	6.3	0	0	5.4	34.1	38.1	0	0.6
7	C1	C1_7-2aF	C1	7-2a	F	6	C1_6-1aF	C13_6-1AM	0	9	46	4.4	0	16.4	36.9	35.4	0	0.6
7	C1	C1_7-2bF	C1	7-2b	F	6	C1_6-1aF	C13_6-1AM	0	4.1	7.8	0	0	12.9	33.4	42	0	0.4
7	C1	C2_7-1aF	C2	7-1a	F	6	C2_6-1aF	C12_6-1AM	0	8.1	43.1	2.1	0	17.1	29.3	34.5	0	1
7	C1	C2_7-1bF	C2	7-1b	F	6	C2_6-1aF	C12_6-1AM	0	6	45.2	2.4	0	16.1	33.9	40.7	0	1
7	C1	C2_7-1cF	C2	7-1c	F	6	C2_6-1aF	C12_6-1AM	0	4.9	46.8	0.4	0	22.4	26.2	45.1	0	0.6
7	C1	C2_7-1dF	C2	7-1d	F	6	C2_6-1aF	C12_6-1AM	0	5.1	45.8	2.4	0	13.6	36.9	34.7	0	0.9
7	C1	C2_7-1eF	C2	7-1e	F	6	C2_6-1aF	C12_6-1AM	0	6.6	44.8	2.7	0	5.6	43.3	36.7	0.5	0.5
7	C1	C3_7-1aF	C3	7-1a	F	6	C3_6-1aF	C15_6-1AM	0	15.3	40.4	14.7	0	18	33.6	37.7	0	0.8
7	C1	C3_7-1bF	C3	7-1b	F	6	C3_6-1aF	C15_6-1AM	0	10.3	41.6	6	0	24.9	27.3	42.9	0	1.1
7	C1	C3_7-1cF	C3	7-1c	F	6	C3_6-1aF	C15_6-1AM	0	7	43.1	3.5	0	12.1	32.8	46.3	0	0.7
7	C1	C4_7-1aF	C4	7-1a	F	6	C4_6-1aF	C10_6-2AM	1	5.7	45	0.5	0.9	3	44.2	21.8	21.2	0.4
7	C1	C4_7-2aF	C4	7-2a	F	6	C4_6-1aF	C10_6-2AM	0	19.3	31.3	7.3	0	15.7	33	53.6	0	0.6
7	C1	C4_7-2bF	C4	7-2b	F	6	C4_6-1aF	C10_6-2AM	0	5.8	38.3	0.5	2.9	10.9	31.5	27.1	0.8	0.3
7	C1	C4_7-2cF	C4	7-2c	F	6	C4_6-1aF	C10_6-2AM	0	10.6	33.3	4	1.2	10.1	36.6	37.2	0.4	0.4
7	C1	C4_7-2dF	C4	7-2d	F	6	C4_6-1aF	C10_6-2AM	0	15.3	29.6	4.6	0	8.9	41.2	48.6	0	0.5
7	C1	C6_7-1aF	C6	7-1a	F	6	C6_6-1aF	C5_6-1AM	0	9.2	42.6	4.7	0	33	20.4	52.7	0	0.4
7	C1	C6_7-1bF	C6	7-1b	F	6	C6_6-1aF	C5_6-1AM	0	11.8	36.7	6	0	11.2	37.8	38.4	0	0.7
7	C1	C6_7-2aF	C6	7-2a	F	6	C6_6-1aF	C5_6-1AM	0	8.2	42	1.3	0	7.2	41.4	18.7	0	0.9
7	C1	C6_7-2bF	C6	7-2b	F	6	C6_6-1aF	C5_6-1AM	0	1.4	2.6	0	0	19.8	26.4	45.7	0.7	0.4
7	C1	C6_7-2cF	C6	7-2c	F	6	C6_6-1aF	C5_6-1AM	0	6.7	41.6	0.8	0	18.2	32.3	51.9	0	0.6
7	C1	C7_7-1aF	C7	7-1a	F	6	C7_6-1aF	C1_6-1AM	0	9.9	35.2	1.2	0	6.5	43.4	22.1	0	0.4
7	C1	C7_7-1bF	C7	7-1b	F	6	C7_6-1aF	C1_6-1AM	0	2.5	34.9	0.8	0.6	10.9	37	23.3	0.3	0.4
7	C1	C7_7-1cF	C7	7-1c	F	6	C7_6-1aF	C1_6-1AM	0	7.2	41.5	1	0	9.3	35.6	30	0	0.3
7	C1	C7_7-1dF	C7	7-1d	F	6	C7_6-1aF	C1_6-1AM	0	5.3	46.8	3.1	0	9.8	38.5	27.6	0.3	0.4
7	C1	C7_7-1eF	C7	7-1e	F	6	C7_6-1aF	C1_6-1AM	0	2.4	17.7	0.3	0.8	13.1	29.8	29.2	0.5	0.4
7	C1	C8_7-2aF	C8	7-2a	F	6	C8_6-1aF	C14_6-1AM	0	8.3	41.8	2.8	0	7	39.3	35.4	0	0.8
7	C1	C8_7-2bF	C8	7-2b	F	6	C8_6-1aF	C14_6-1AM	0	10	37.5	3.1	0	6.5	39.9	17.5	0	0.6
7	C1	C8_7-2cF	C8	7-2c	F	6	C8_6-1aF	C14_6-1AM	0	9.6	39.7	4.2	0	24.4	26.3	43.8	0	0.8
7	C1	C8_7-3aF	C8	7-3a	F	6	C8_6-1aF	C14_6-1AM	0	7.6	40	3.6	0	9.1	40	32.4	0	0.7
7	C1	C8_7-3bF	C8	7-3b	F	6	C8_6-1aF	C14_6-1AM	0	9.1	41.8	2.6	0.6	8.6	39.5	24.6	0.3	0.9
7	C1	C9_7-1aF	C9	7-1a	F	6	C9_6-1aF	C16_6-1AM	1	11	39.4	4.5	0	7.6	41.7	19.1	0.4	0.2
7	C1	C9_7-2aF	C9	7-2a	F	6	C9_6-1aF	C16_6-1AM	0	8.7	44.5	4.3	0	13.5	39.4	34.5	0	0.6
7	C1	C9_7-2bF	C9	7-2b	F	6	C9_6-1aF	C16_6-1AM	0	9.6	42.5	1.8	0.2	11.2	39.5	41.8	0	0.5
7	C1	C9_7-2cF	C9	7-2c	F	6	C9_6-1aF	C16_6-1AM	0	10.2	40.3	3.3	0	12.5	36.9	31.7	0	0.6
7	C1	C10_7-1aF	C10	7-1a	F	6	C10_6-1aF	C4_6-1AM	0	6.5	44.5	1.3	0	13.3	34.1	36.4	0.2	0.6
7	C1	C10_7-1bF	C10	7-1b	F	6	C10_6-1aF	C4_6-1AM	0	9.3	40.6	2	0.6	12.9	33.5	27.5	0.2	0.4
7	C1	C12_7-1aF	C12	7-1a	F	6	C12_6-1aF	C3_6-1AM	0	7.9	41	2.8	1.8	6.5	41.7	50.9	0	0.3
7	C1	C12_7-1bF	C12	7-1b	F	6	C12_6-1aF	C3_6-1AM	0	8.7	41.4	2.3	0	15.5	36.6	26.7	0	0.5
7	C1	C13_7-1aF	C13	7-1a	F	6	C13_6-1aF	C8_6-1AM	0	17.7	23.2	1.1	0	23.2	24	39.1	0	0.4
7	C1	C13_7-1bF	C13	7-1b	F	6	C13_6-1aF	C8_6-1AM	0	6.9	46.2	3.4	0	15.5	36.9	38.1	0	0.8
7	C1	C13_7-2aF	C13	7-2a	F	6	C13_6-1aF	C8_6-1AM	0	12.4	40.2	6	0	15.8	35	35.7	0	0.7
7	C1	C13_7-2bF	C13	7-2b	F	6	C13_6-1aF	C8_6-1AM	0	7.6	43.2	3.3	0	20.1	31	32.3	0	0.4
7	C1	C13_7-2cF	C13	7-2c	F	6	C13_6-1aF	C8_6-1AM	0	11.5	38.9	9.3	0	18.4	33.5	31.2	0	0.5
7	C1	C14_7-1aF	C14	7-1a	F	6	C14_6-1aF	C1_6-1BM	0	5.9	39.6	0.5	0	24.1	28.1	52.9	0	2.2
7	C1	C14_7-1bF	C14	7-1b	F	6	C14_6-1aF	C1_6-1BM	0	7.8	40.1	4.7	0	24.6	24.7	50.2	0.2	1.1
7	C1	C14_7-1cF	C14	7-1c	F	6	C14_6-1aF	C1_6-1BM	0	9.3	40.6	5	0	16	31.8	46.2	0	0.7
7	C1	C14_7-2aF	C14	7-2a	F	6	C14_6-1aF	C1_6-1BM	0	11.4	41.5	1.8	0	5.6	44.1	45.6	0	0.3
7	C1	C14_7-2bF	C14	7-2b	F	6	C14_6-1aF	C1_6-1BM	0	17.9	36.4	19.2	0.7	18.3	31.5	46.9	0.3	0.7
7	C1	C15_7-1aF	C15	7-1a	F	6	C15_6-1aF	C11_6-1AM	0	8.1	43.7	2.8	0	23.4	28.1	40.9	0	0.9
7	C1	C15_7-1bF	C15	7-1b	F	6	C15_6-1aF	C11_6-1AM	0	16.1	36	10.7	0	10.1	41.1	26	0	0.9
7	C1	C15_7-1cF	C15	7-1c	F	6	C15_6-1aF	C11_6-1AM	0	6.6	44.5	2.4	0	22.8	27.1	49.6	0	1
7	C1	C15_7-2aF	C15	7-2a	F	6	C15_6-1aF	C11_6-1AM	0	12.3	35.2	7	2.1	9.3	37.7	37.5	0	0.3
7	C1	C15_7-2bF	C15	7-2b	F	6	C15_6-1aF	C11_6-1AM	0	18.1	28.5	6.4	1	20.9	28.7	31.2	0	0.7
7	C1	C16_7-1aF	C16	7-1a	F	6	C16_6-1aF	C2_6-1AM	0	13.2	37.3	0.6	0.6	21.5	28.2	36.6	0.2	0.3
7	C1	C16_7-1bF	C16	7-1b	F	6	C16_6-1aF	C2_6-1AM	0	10.3	41.5	5.7	0	10	35.7	22.9	0	0.8
7	C1	C16_7-1cF	C16	7-1c	F	6	C16_6-1aF	C2_6-1AM	0	17.2	35	13	0.5	19.9	30.6	40.9	0	0.3
7	C1	C16_7-1dF	C16	7-1d	F	6	C16_6-1aF	C2_6-1AM	0	7.8	43.7	3.1	0	22.9	28.9	35.6	0	0.4
7	C1	C16_7-2aF	C16	7-2a	F	6	C16_6-1aF	C2_6-1AM	0	5	45.8	1.2	8.2	12.7	41.3	43.7	0.9	0.4
7	C1	C1_7-1AM	C1	7-1A	M	6	C1_6-1aF	C13_6-1AM	0	28.1	18.9	4.5	0	18.6	32.6	42.3	0	0.9
7	C1	C1_7-1BM	C1	7-1B	M	6	C1_6-1aF	C13_6-1AM	0	15	33.6	4.1	0	15	31.7	28.2	0	0.7
7	C1	C1_7-2AM	C1	7-2A	M	6	C1_6-1aF	C13_6-1AM	0	15.8	29.2	2.6	0	20.8	27.1	51.4	0	0.5
7	C1	C1_7-2BM	C1	7-2B	M	6	C1_6-1aF	C13_6-1AM	0	6	37.5	3	0	7.5	42.8	34.7	0	0.6
7	C1	C1_7-2CM	C1	7-2C	M	6	C1_6-1aF	C13_6-1AM	0	13.4	34.7	1	0	13.7	35.5	50.7	0	0.8
7	C1	C2_7-2AM	C2	7-2A	M	6	C2_6-1aF	C12_6-1AM	0	6.5	45.9	3	0	13.1	33.3	34.7	0.8	0.8
7	C1	C2_7-2BM	C2	7-2B	M	6	C2_6-1aF	C12_6-1AM	0	14.8	33	3.6	0	18.8	31.2	52.1	0	0.5
7	C1	C2_7-2CM	C2	7-2C	M	6	C2_6-1aF	C12_6-1AM	0	7.2	40.2	0.9	0	17.7	32.6	46.2	0	0.7
7	C1	C2_7-2DM	C2	7-2D	M	6	C2_6-1aF	C12_6-1AM	0	2.8	48	1.8	0	11.3	37.3	47.3	0	0.9
7	C1	C3_7-1AM	C3	7-1A	M	6	C3_6-1aF	C15_6-1AM	1	10.1	41.2	10	0	18.4	31	38.8	0.7	0.4
7	C1	C4_7-2AM	C4	7-2A	M	6	C4_6-1aF	C10_6-2AM	0	6.6	31.8	1.7	1.2	6.6	34.6	39.9	4.4	0.2
7	C1	C4_7-2BM	C4	7-2B	M	6	C4_6-1aF	C10_6-2AM	0	5.4	41.1	1.2	1.6	5.6	40.6	30.2	1.7	0.2
7	C1	C4_7-2CM	C4	7-2C	M	6	C4_6-1aF	C10_6-2AM	0	12.7	35.6	6	0	5.3	42.4	52.4	0	0.7
7	C1	C4_7-3AM	C4	7-3A	M	6	C4_6-1aF	C10_6-2AM	0	19.1	26.2	3.6	0	15.6	28.9	47.5	0	0.7
7	C1	C4_7-3BM	C4	7-3B	M	6	C4_6-1aF	C10_6-2AM	0	10.2	40.4	3.8	0	11.3	38.7	25.5	0	0.4
7	C1	C6_7-1AM	C6	7-1A	M	6	C6_6-1aF	C5_6-1AM	0	3.4	37.4	0	0.3	29.1	15.5	52.4	0	0.7
7	C1	C6_7-1BM	C6	7-1B	M	6	C6_6-1aF	C5_6-1AM	0	6.8	42.4	1.2	0	2.8	46.2	19.7	0.3	0.3
7	C1	C6_7-2AM	C6	7-2A	M	6	C6_6-1aF	C5_6-1AM	0	7.8	39.8	1.9	0	35.6	15.8	50.5	0	0.8
7	C1	C6_7-2BM	C6	7-2B	M	6	C6_6-1aF	C5_6-1AM	0	5.5	42.3	1.7	0	23.8	25.9	45	0	0.7
7	C1	C6_7-2CM	C6	7-2C	M	6	C6_6-1aF	C5_6-1AM	0	5.2	41.4	0.3	0.4	20.8	27.4	54.1	0.2	0.8
7	C1	C7_7-1AM	C7	7-1A	M	6	C7_6-1aF	C1_6-1AM	0	8.8	34.7	1.5	1.5	3.9	32	19.4	0.2	0.3
7	C1	C7_7-1BM	C7	7-1B	M	6	C7_6-1aF	C1_6-1AM	0	15.2	34.4	10.3	0.5	19.9	22.8	39.6	0.3	0.3
7	C1	C7_7-1CM	C7	7-1C	M	6	C7_6-1aF	C1_6-1AM	0	8.4	39.6	0.6	0	6.8	35.9	26.9	0	0.4
7	C1	C7_7-1DM	C7	7-1D	M	6	C7_6-1aF	C1_6-1AM	0	7.5	46.6	3.9	0	12.4	38.5	26.4	0	0.4
7	C1	C7_7-2AM	C7	7-2A	M	6	C7_6-1aF	C1_6-1AM	1	4	44.4	2.6	8.9	5.7	43.2	25.3	2.4	0.3
7	C1	C8_7-1AM	C8	7-1A	M	6	C8_6-1aF	C14_6-1AM	0	8.5	31.2	3.9	0	12.9	31.1	24.8	0	0.7
7	C1	C8_7-1BM	C8	7-1B	M	6	C8_6-1aF	C14_6-1AM	0	11.3	37.8	10.4	0	12.4	37.6	37.4	0	0.7
7	C1	C8_7-1CM	C8	7-1C	M	6	C8_6-1aF	C14_6-1AM	0	6.8	36.4	1.5	0	15.7	35.4	39.5	0	1
7	C1	C8_7-1DM	C8	7-1D	M	6	C8_6-1aF	C14_6-1AM	0	6.9	36.1	0.6	0	4.3	41.1	50.2	0	0.5
7	C1	C8_7-1EM	C8	7-1E	M	6	C8_6-1aF	C14_6-1AM	0	5.9	38.5	0.9	0	12.9	36.5	25	0	0.5
7	C1	C9_7-1AM	C9	7-1A	M	6	C9_6-1aF	C16_6-1AM	1	8.3	43.3	3.6	0	5.8	43.2	27.2	0	0.3
7	C1	C9_7-2AM	C9	7-2A	M	6	C9_6-1aF	C16_6-1AM	1	8	43.4	4.4	0	5.8	42.7	18.2	1.2	0.3
7	C1	C10_7-1AM	C10	7-1A	M	6	C10_6-1aF	C4_6-1AM	0	7.8	40.9	2.3	0	12.9	36.4	31.5	0	0.8
7	C1	C10_7-1BM	C10	7-1B	M	6	C10_6-1aF	C4_6-1AM	0	5.7	46.3	2.1	0.6	14.5	39	38.6	0.1	0.7
7	C1	C10_7-1CM	C10	7-1C	M	6	C10_6-1aF	C4_6-1AM	0	9.1	36.5	3.4	0	12.6	33.8	30	0	0.7
7	C1	C10_7-2AM	C10	7-2A	M	6	C10_6-1aF	C4_6-1AM	1	15.1	31.2	0.2	3.4	7.7	41.3	24.6	1.8	0.3
7	C1	C12_7-1AM	C12	7-1A	M	6	C12_6-1aF	C3_6-1AM	0	4.6	28	0	0	10.3	41.1	45.5	0	0.8
7	C1	C12_7-1BM	C12	7-1B	M	6	C12_6-1aF	C3_6-1AM	0	0	3.4	0	0	26	22.5	50	0.2	0.8
7	C1	C13_7-1AM	C13	7-1A	M	6	C13_6-1aF	C8_6-1AM	0	5.6	44.4	4.7	0	14.6	34.2	48.8	0	1.5
7	C1	C13_7-1BM	C13	7-1B	M	6	C13_6-1aF	C8_6-1AM	0	8.2	41.7	1.6	0.4	13.1	35.7	37.2	1.3	0.4
7	C1	C13_7-1CM	C13	7-1C	M	6	C13_6-1aF	C8_6-1AM	0	17.3	33.7	4.5	0	9.3	40.1	29.6	0	0.8
7	C1	C13_7-1DM	C13	7-1D	M	6	C13_6-1aF	C8_6-1AM	0	13.4	31.9	8.2	0	16.4	34.9	43.8	0	0.7
7	C1	C13_7-2AM	C13	7-2A	M	6	C13_6-1aF	C8_6-1AM	0	4.7	10.9	0	0	5.8	45	52.4	0	0.7
7	C1	C14_7-1AM	C14	7-1A	M	6	C14_6-1aF	C1_6-1BM	0	12.8	37.6	4.7	0	17.8	32.2	41.2	0	0.4
7	C1	C14_7-1BM	C14	7-1B	M	6	C14_6-1aF	C1_6-1BM	0	6.7	43.5	0.3	0	12.9	38.2	46.4	0	0.9
7	C1	C14_7-2AM	C14	7-2A	M	6	C14_6-1aF	C1_6-1BM	1	6	42.7	1.9	0	9.9	40	33.8	0.3	1.1
7	C1	C15_7-1AM	C15	7-1A	M	6	C15_6-1aF	C11_6-1AM	0	15.5	31.2	7.3	0	21	27.3	44.7	0	0.4
7	C1	C15_7-1BM	C15	7-1B	M	6	C15_6-1aF	C11_6-1AM	0	9.4	29.6	0.8	0	12.6	29.4	31.8	0	0.3
7	C1	C15_7-1CM	C15	7-1C	M	6	C15_6-1aF	C11_6-1AM	0	10.1	33.1	0	0	17	22.6	55.2	0	0.9
7	C1	C15_7-1DM	C15	7-1D	M	6	C15_6-1aF	C11_6-1AM	0	10.7	37.2	3.9	0	20.4	28.8	48.3	0	0.6
7	C1	C15_7-2AM	C15	7-2A	M	6	C15_6-1aF	C11_6-1AM	0	16.8	33.6	10	0	15.3	34.2	37.6	0	0.8
7	C1	C16_7-1AM	C16	7-1A	M	6	C16_6-1aF	C2_6-1AM	1	16.4	35.3	4.2	0	13.1	35.8	35.2	0	0.2
7	C1	C16_7-2AM	C16	7-2A	M	6	C16_6-1aF	C2_6-1AM	0	8.3	39.7	3.9	0	23	28.8	34.5	0	0.4
7	C1	C16_7-2BM	C16	7-2B	M	6	C16_6-1aF	C2_6-1AM	0	6.9	37	2.6	0	8.7	31.8	38.2	0	0.5
7	C1	C16_7-3AM	C16	7-3A	M	6	C16_6-1aF	C2_6-1AM	0	8.5	41.8	3.3	0	16.3	32.5	41.8	0	0.5
7	C1	C16_7-3BM	C16	7-3B	M	6	C16_6-1aF	C2_6-1AM	0	16.6	35.3	3.3	0	20.6	31	35.2	0	0.9
8	C1	C1_8-1aF	C1	8-1a	F	6	C1_7-1aF	C6_7-1AM	1	3.6	26.1	1	0	17.6	23.3	33.5	0	0.4
8	C1	C1_8-2aF	C1	8-2a	F	6	C1_7-1aF	C6_7-1AM	0	13.5	23.5	11.2	1.4	23.5	17.7	38.7	0	0.5
8	C1	C1_8-2bF	C1	8-2b	F	6	C1_7-1aF	C6_7-1AM	0	1.8	31.8	0.9	0	31.9	15.6	47.7	0	0.8
8	C1	C1_8-2cF	C1	8-2c	F	6	C1_7-1aF	C6_7-1AM	0	4.5	4.8	0	0	8.2	33.9	15.4	0	0.3
8	C1	C1_8-3aF	C1	8-3a	F	6	C1_7-1aF	C6_7-1AM	0	4.1	15.7	0	0	9	31.3	26	0.1	0.5
8	C1	C2_8-1aF	C2	8-1a	F	6	C2_7-1bF	C6_7-1BM	0	6.2	33.1	2.6	0	11.2	28.1	41.2	0	0.5
8	C1	C2_8-1bF	C2	8-1b	F	6	C2_7-1bF	C6_7-1BM	0	0.7	2.5	0	0	8.7	33.8	33	0.6	0.3
8	C1	C2_8-1cF	C2	8-1c	F	6	C2_7-1bF	C6_7-1BM	0	5.5	31.8	0	0	9.2	35.6	45.2	0.3	0.5
8	C1	C2_8-1dF	C2	8-1d	F	6	C2_7-1bF	C6_7-1BM	0	4.8	37.6	0.7	0	9.7	30.6	37.3	0.2	0.8
8	C1	C2_8-2aF	C2	8-2a	F	6	C2_7-1bF	C6_7-1BM	0	4.4	42.4	1.1	0	19.1	32.3	43	0	0.7
8	C1	C3_8-1aF	C3	8-1a	F	6	C3_7-1aF	C12_7-1AM	0	16.2	17.3	17.9	0	31.5	16.4	49	0	0.6
8	C1	C3_8-1bF	C3	8-1b	F	6	C3_7-1aF	C12_7-1AM	0	12.8	12.5	9.6	0.1	23.2	13.5	43.5	0	0.4
8	C1	C3_8-1cF	C3	8-1c	F	6	C3_7-1aF	C12_7-1AM	0	16.5	27.2	10	0	22.6	21.3	38.6	0	0.4
8	C1	C3_8-1dF	C3	8-1d	F	6	C3_7-1aF	C12_7-1AM	0	9.2	27.2	2.7	0	12.9	31.9	29.9	0	0.4
8	C1	C3_8-1eF	C3	8-1e	F	6	C3_7-1aF	C12_7-1AM	0	5.6	34.8	3.1	0	5.5	32	36.3	0	0.5
8	C1	C4_8-1aF	C4	8-1a	F	6	C4_7-1aF	C13_7-1AM	0	8	25.2	1.6	0	10.2	26.9	24.6	0.1	0.9
8	C1	C4_8-1bF	C4	8-1b	F	6	C4_7-1aF	C13_7-1AM	0	12.5	16.8	4.9	0	18	20.7	44.1	0	4.1
8	C1	C4_8-2aF	C4	8-2a	F	6	C4_7-1aF	C13_7-1AM	0	13.8	32.1	5.4	0	15	33.7	28.9	0	0.3
8	C1	C4_8-2bF	C4	8-2b	F	6	C4_7-1aF	C13_7-1AM	0	11.1	28.4	5.5	0	19.7	29.6	47.5	0	1.2
8	C1	C4_8-3aF	C4	8-3a	F	6	C4_7-1aF	C13_7-1AM	0	5	34	0.3	0.7	3.9	35.3	6.8	1.3	0.2
8	C1	C5_8-1aF	C5	8-1a	F	6	C8_7-2bF	C2_7-2AM	0	6.2	36.2	2.2	1.9	12.2	20	28.3	0.4	0.4
8	C1	C5_8-1bF	C5	8-1b	F	6	C8_7-2bF	C2_7-2AM	0	1.6	26.6	0.7	0	11.9	24.9	21.6	0	0.7
8	C1	C5_8-1cF	C5	8-1c	F	6	C8_7-2bF	C2_7-2AM	0	5.9	33.7	2.9	3.6	9.4	20.8	32.9	2	0.9
8	C1	C5_8-2aF	C5	8-2a	F	6	C8_7-2bF	C2_7-2AM	0	4.9	42.4	1.5	0	12.6	32.2	37	0	0.6
8	C1	C5_8-2bF	C5	8-2b	F	6	C8_7-2bF	C2_7-2AM	0	5.1	43.9	1.6	0.1	11	41.3	26.3	0	0.6
8	C1	C6_8-1aF	C6	8-1a	F	6	C6_7-1aF	C1_7-1AM	0	10.9	33.3	0.6	0.1	8	32.8	24.8	0.6	0.7
8	C1	C6_8-1bF	C6	8-1b	F	6	C6_7-1aF	C1_7-1AM	0	17.8	21.4	8.2	0	25.5	19.7	37.5	0	0.7
8	C1	C6_8-2aF	C6	8-2a	F	6	C6_7-1aF	C1_7-1AM	0	6.9	29.4	0.4	0	11.4	31	42.7	0	0.8
8	C1	C6_8-2bF	C6	8-2b	F	6	C6_7-1aF	C1_7-1AM	0	6.9	40.1	2	0	6.4	38.1	20.6	0	0.7
8	C1	C6_8-2cF	C6	8-2c	F	6	C6_7-1aF	C1_7-1AM	0	0	1.8	0	0.2	23.1	24.9	43.2	0.4	0.4
8	C1	C7_8-1aF	C7	8-1a	F	6	C7_7-1aF	C15_7-1BM	0	5.4	26.4	0	0	8	31.3	16.4	0.7	0.3
8	C1	C7_8-1bF	C7	8-1b	F	6	C7_7-1aF	C15_7-1BM	0	5.9	27.3	0.9	0	8	37.5	20.6	1.1	0.7
8	C1	C7_8-1cF	C7	8-1c	F	6	C7_7-1aF	C15_7-1BM	0	3.2	17.6	0.9	0	14.4	26.4	25.4	0.2	0.4
8	C1	C7_8-2aF	C7	8-2a	F	6	C7_7-1aF	C15_7-1BM	0	14.1	29.5	5.7	1.1	14.2	25.3	34.4	0	0.7
8	C1	C7_8-2bF	C7	8-2b	F	6	C7_7-1aF	C15_7-1BM	0	23.3	26.8	18.5	1.6	21.9	26.1	38.9	0	0.5
8	C1	C8_8-1aF	C8	8-1a	F	6	C8_7-2aF	C16_7-1AM	0	2.1	6.1	0.1	0	25	18	35.2	0	0.7
8	C1	C8_8-1bF	C8	8-1b	F	6	C8_7-2aF	C16_7-1AM	0	7.4	28.8	1.5	0	20.2	22.7	36.4	0	0.4
8	C1	C8_8-1cF	C8	8-1c	F	6	C8_7-2aF	C16_7-1AM	0	13.8	25.3	1.8	1.8	10.4	32.2	23.6	0	0.3
8	C1	C8_8-1dF	C8	8-1d	F	6	C8_7-2aF	C16_7-1AM	0	2.7	33.6	0.3	0	15.1	29.9	22.6	0	0.3
8	C1	C8_8-2aF	C8	8-2a	F	6	C8_7-2aF	C16_7-1AM	1	6.6	37.1	0	0	10.3	29.9	27.6	0	0.3
8	C1	C9_8-1aF	C9	8-1a	F	6	C9_7-1aF	C14_7-1AM	0	14.6	30.6	2.1	0	21.8	19.8	36.4	0	0.9
8	C1	C9_8-1bF	C9	8-1b	F	6	C9_7-1aF	C14_7-1AM	0	10.6	16.9	6	0.2	19.6	18.5	36.4	0	0.4
8	C1	C9_8-2aF	C9	8-2a	F	6	C9_7-1aF	C14_7-1AM	0	6.9	42	2.3	0.2	13.6	37.3	24.2	0	0.9
8	C1	C9_8-2bF	C9	8-2b	F	6	C9_7-1aF	C14_7-1AM	0	8.3	30.5	1.6	0.9	10	31.3	20.5	1.1	0.3
8	C1	C10_8-1aF	C10	8-1a	F	6	C10_7-1aF	C15_7-1AM	0	2.8	30.2	0	0	12.1	27.3	22.3	0	0.4
8	C1	C10_8-1bF	C10	8-1b	F	6	C10_7-1aF	C15_7-1AM	0	10.2	28.4	2.9	0	6.4	33.3	26.6	0.6	0.4
8	C1	C10_8-2aF	C10	8-2a	F	6	C10_7-1aF	C15_7-1AM	0	13.4	28.2	8.1	0	18.1	25.8	27.8	0	0.4
8	C1	C10_8-2bF	C10	8-2b	F	6	C10_7-1aF	C15_7-1AM	0	13.3	30.4	4.3	0	13.1	26.2	26.7	0	0.4
8	C1	C10_8-3aF	C10	8-3a	F	6	C10_7-1aF	C15_7-1AM	0	9.2	35.6	5.2	0	10.9	27.7	22	0	2.1
8	C1	C11_8-2aF	C11	8-2a	F	6	C7_7-1bF	C10_7-1AM	0	13	11.9	0.3	0	25.7	20.9	39.3	0.3	2.4
8	C1	C11_8-2bF	C11	8-2b	F	6	C7_7-1bF	C10_7-1AM	0	6.8	31.6	4.7	2.1	4.8	32.3	14	2.2	0.3
8	C1	C11_8-2cF	C11	8-2c	F	6	C7_7-1bF	C10_7-1AM	0	2.3	41.9	1.1	5.5	4.9	40.5	23.3	6.2	0.3
8	C1	C11_8-3aF	C11	8-3a	F	6	C7_7-1bF	C10_7-1AM	0	8.3	43	2.2	1.8	8.7	37.1	18.8	1.8	0.5
8	C1	C11_8-3bF	C11	8-3b	F	6	C7_7-1bF	C10_7-1AM	0	8.2	31.6	0	5	7.2	28	21.1	1.3	0.3
8	C1	C12_8-1aF	C12	8-1a	F	6	C16_7-1bF	C14_7-1BM	0	8.7	34.7	3.4	0	9.4	36.6	28.8	0.3	0.7
8	C1	C12_8-1bF	C12	8-1b	F	6	C16_7-1bF	C14_7-1BM	0	7.9	37.8	0	4	3.8	31.4	14.1	1.6	0.4
8	C1	C12_8-1cF	C12	8-1c	F	6	C16_7-1bF	C14_7-1BM	0	7.5	33	5	0	28.5	23.3	40	0	1.1
8	C1	C12_8-1dF	C12	8-1d	F	6	C16_7-1bF	C14_7-1BM	0	13.1	29.1	1.9	0.3	8.8	33.9	16.9	0.4	0.6
8	C1	C13_8-1aF	C13	8-1a	F	6	C13_7-1aF	C9_7-1AM	0	12	31.4	12.3	0	20.9	26.7	33.6	0	1.2
8	C1	C13_8-1bF	C13	8-1b	F	6	C13_7-1aF	C9_7-1AM	0	19.6	24.7	11.3	0	27.4	24.8	31.1	0	1.4
8	C1	C13_8-1cF	C13	8-1c	F	6	C13_7-1aF	C9_7-1AM	0	11.3	28.5	6.2	0	14.4	25.4	27.7	0	0.6
8	C1	C13_8-1dF	C13	8-1d	F	6	C13_7-1aF	C9_7-1AM	0	11	30.7	4.4	0	10.7	27.8	23.7	0	0.8
8	C1	C13_8-1eF	C13	8-1e	F	6	C13_7-1aF	C9_7-1AM	0	26.8	25.6	22.7	0	20.9	23.2	37.1	0	0.8
8	C1	C14_8-1aF	C14	8-1a	F	6	C14_7-1aF	C8_7-1AM	0	5.6	34.9	1.1	0	20.4	23	30.7	0	0.6
8	C1	C14_8-1bF	C14	8-1b	F	6	C14_7-1aF	C8_7-1AM	0	9.1	31.9	1.4	0	7.8	28	21.8	0.3	0.4
8	C1	C14_8-1cF	C14	8-1c	F	6	C14_7-1aF	C8_7-1AM	0	6.1	24.3	2.2	0	14.1	31.6	25.1	0	0.4
8	C1	C14_8-2aF	C14	8-2a	F	6	C14_7-1aF	C8_7-1AM	0	7.8	37.5	3.9	0	12.7	33.7	23	0	0.6
8	C1	C14_8-2bF	C14	8-2b	F	6	C14_7-1aF	C8_7-1AM	0	12.1	36.7	6.8	0	24.9	24.2	36.4	0	1.6
8	C1	C16_8-1aF	C16	8-1a	F	6	C16_7-1aF	C7_7-1AM	0	6.6	31.4	1.9	0	5.2	26.7	11.1	0	0.3
8	C1	C16_8-1bF	C16	8-1b	F	6	C16_7-1aF	C7_7-1AM	0	13.3	24.8	7.8	0	16.4	26.7	37.3	0	0.7
8	C1	C16_8-1cF	C16	8-1c	F	6	C16_7-1aF	C7_7-1AM	0	8.2	39.5	5.4	0	23.1	26.3	29.7	0	0.7
8	C1	C16_8-2aF	C16	8-2a	F	6	C16_7-1aF	C7_7-1AM	0	5.6	23.1	3.4	0	11.1	27.2	21.2	0	0.7
8	C1	C16_8-2bF	C16	8-2b	F	6	C16_7-1aF	C7_7-1AM	0	1.9	42.1	0.7	0	12.6	31.4	34.2	0	0.7
8	C1	C1_8-1AM	C1	8-1A	M	6	C1_7-1aF	C6_7-1AM	0	6.2	24.2	0.4	1.2	13	17.4	44.2	0.3	1.2
8	C1	C1_8-1BM	C1	8-1B	M	6	C1_7-1aF	C6_7-1AM	0	17.9	26.4	15.1	0	14.2	24.7	36.1	0	0.7
8	C1	C1_8-1CM	C1	8-1C	M	6	C1_7-1aF	C6_7-1AM	0	12.8	30.4	2.1	0	11.6	31.8	27.3	0.2	0.8
8	C1	C1_8-1DM	C1	8-1D	M	6	C1_7-1aF	C6_7-1AM	0	7	30.8	1.6	0	12	29.3	30.2	0	1.5
8	C1	C1_8-1EM	C1	8-1E	M	6	C1_7-1aF	C6_7-1AM	0	8.5	30.7	3	0	24.4	22.2	39	0	0.8
8	C1	C2_8-1AM	C2	8-1A	M	6	C2_7-1bF	C6_7-1BM	0	6.6	28.3	1.9	0	21.5	22.5	50	0	2.1
8	C1	C2_8-1BM	C2	8-1B	M	6	C2_7-1bF	C6_7-1BM	0	5.8	33.5	1.3	0	19.6	25.5	43.9	0	0.5
8	C1	C2_8-2AM	C2	8-2A	M	6	C2_7-1bF	C6_7-1BM	0	6.6	40	2.7	0	6.8	37.7	16.5	0	1.2
8	C1	C2_8-2BM	C2	8-2B	M	6	C2_7-1bF	C6_7-1BM	0	5.5	43.2	2.5	0	8.3	42.5	28.1	0	0.7
8	C1	C3_8-1AM	C3	8-1A	M	6	C3_7-1aF	C12_7-1AM	0	10.8	33.2	8.2	0	20.4	26.4	27.4	0	1
8	C1	C4_8-1AM	C4	8-1A	M	6	C4_7-1aF	C13_7-1AM	0	6.9	43.2	3.1	2.5	7.6	38.2	22.3	0.6	0.5
8	C1	C4_8-1BM	C4	8-1B	M	6	C4_7-1aF	C13_7-1AM	0	6.6	29.2	3.2	0.5	11.1	21.9	24.6	0	0.5
8	C1	C4_8-1CM	C4	8-1C	M	6	C4_7-1aF	C13_7-1AM	0	7.7	23.4	6.9	0	11.6	31.7	19.1	0	0.7
8	C1	C4_8-1DM	C4	8-1D	M	6	C4_7-1aF	C13_7-1AM	0	9.9	31	2.3	0	10.2	27	28.7	0.3	0.8
8	C1	C4_8-1EM	C4	8-1E	M	6	C4_7-1aF	C13_7-1AM	0	9	32.4	5.1	0	9.8	25.8	33.9	0	2.4
8	C1	C5_8-1AM	C5	8-1A	M	6	C8_7-2bF	C2_7-2AM	0	3.7	24.7	0	0	13.4	30.3	30.9	0	0.7
8	C1	C5_8-1BM	C5	8-1B	M	6	C8_7-2bF	C2_7-2AM	0	7.6	24.6	4.4	0	10.3	26.4	29.8	0	0.7
8	C1	C5_8-1CM	C5	8-1C	M	6	C8_7-2bF	C2_7-2AM	0	14.2	19.3	7.5	0.3	15.9	25.3	35.5	0.3	0.4
8	C1	C5_8-2AM	C5	8-2A	M	6	C8_7-2bF	C2_7-2AM	0	7.3	29.1	0.6	0	6.2	31.9	13.3	0	0.5
8	C1	C5_8-2BM	C5	8-2B	M	6	C8_7-2bF	C2_7-2AM	0	5.7	36.5	1.1	0	6.4	34.3	11.6	0	0.6
8	C1	C6_8-1AM	C6	8-1A	M	6	C6_7-1aF	C1_7-1AM	0	15.4	12.3	10	0	3.4	4.3	54.1	0	0.5
8	C1	C6_8-1BM	C6	8-1B	M	6	C6_7-1aF	C1_7-1AM	0	4.9	32.6	0.3	0.1	12.9	30.2	31.1	0.4	0.9
8	C1	C6_8-1CM	C6	8-1C	M	6	C6_7-1aF	C1_7-1AM	0	0.5	0.8	0	0	30.8	17.2	52.6	0	0.8
8	C1	C6_8-2AM	C6	8-2A	M	6	C6_7-1aF	C1_7-1AM	1	3	41.5	0.3	0	7	39.3	28.4	0.1	0.6
8	C1	C7_8-1AM	C7	8-1A	M	6	C7_7-1aF	C15_7-1BM	0	5.1	24.2	1	0	10.5	27.2	31.9	0	0.3
8	C1	C7_8-1BM	C7	8-1B	M	6	C7_7-1aF	C15_7-1BM	0	4.7	38.3	2.6	0.2	7.3	32	15.9	0	0.4
8	C1	C7_8-1CM	C7	8-1C	M	6	C7_7-1aF	C15_7-1BM	0	9	26.1	0.9	0	7.9	27.9	19	0	0.4
8	C1	C7_8-1DM	C7	8-1D	M	6	C7_7-1aF	C15_7-1BM	0	9.4	28.5	1	0	24.6	16.1	44.5	0	0.6
8	C1	C7_8-1EM	C7	8-1E	M	6	C7_7-1aF	C15_7-1BM	0	15.5	17.6	21.7	0.5	16.3	23.7	39.1	0.3	0.4
8	C1	C8_8-1AM	C8	8-1A	M	6	C8_7-2aF	C16_7-1AM	0	0	2	0	0	7.9	25.4	28.9	0	0.3
8	C1	C8_8-1BM	C8	8-1B	M	6	C8_7-2aF	C16_7-1AM	0	9.3	34.9	5.3	0	12.9	30.3	31.9	0	0.4
8	C1	C8_8-2AM	C8	8-2A	M	6	C8_7-2aF	C16_7-1AM	0	11.9	29.3	1.3	0	6.4	32.1	26.7	0.4	0.6
8	C1	C8_8-2BM	C8	8-2B	M	6	C8_7-2aF	C16_7-1AM	0	11.2	21.5	4.2	0	13.6	26	34.9	0	0.3
8	C1	C8_8-2CM	C8	8-2C	M	6	C8_7-2aF	C16_7-1AM	0	3	24.1	1.9	0	10.4	30.7	36.4	0.9	0.2
8	C1	C9_8-1AM	C9	8-1A	M	6	C9_7-1aF	C14_7-1AM	0	16.5	26.2	10.5	0	23.6	22.2	39.1	0	0.8
8	C1	C9_8-1BM	C9	8-1B	M	6	C9_7-1aF	C14_7-1AM	0	10.1	20.9	4.6	0.1	17.9	15.7	37.1	0.8	0.9
8	C1	C9_8-1CM	C9	8-1C	M	6	C9_7-1aF	C14_7-1AM	0	15.1	28.2	10.4	0	33.7	12.8	43.3	0	1.5
8	C1	C9_8-1DM	C9	8-1D	M	6	C9_7-1aF	C14_7-1AM	0	11.5	33	8.2	0.2	20.8	19.2	44.5	0.8	1.1
8	C1	C9_8-2AM	C9	8-2A	M	6	C9_7-1aF	C14_7-1AM	0	27.2	18.5	16.1	0	28.2	23.1	39.1	0	1.1
8	C1	C10_8-1AM	C10	8-1A	M	6	C10_7-1aF	C15_7-1AM	0	8.7	29.6	2.5	0	5.6	24.9	12.3	0	0.5
8	C1	C10_8-1BM	C10	8-1B	M	6	C10_7-1aF	C15_7-1AM	0	4.7	24.7	0.2	0.2	19.8	18	33.9	0	0.6
8	C1	C10_8-2AM	C10	8-2A	M	6	C10_7-1aF	C15_7-1AM	1	11	38.5	4.8	0.5	8.4	37	17.2	0.5	0.2
8	C1	C10_8-3AM	C10	8-3A	M	6	C10_7-1aF	C15_7-1AM	0	12.6	29.2	0.4	0	4.4	34.8	24	0.9	0.4
8	C1	C10_8-3BM	C10	8-3B	M	6	C10_7-1aF	C15_7-1AM	0	10.2	35.5	6.7	0	17.3	27.6	26.8	0	0.6
8	C1	C11_8-1AM	C11	8-1A	M	6	C7_7-1bF	C10_7-1AM	0	10.1	35.7	1.2	0.4	12.5	26.1	40.6	0	1
8	C1	C11_8-1BM	C11	8-1B	M	6	C7_7-1bF	C10_7-1AM	0	6.8	28.6	6.4	5.1	15.2	20.2	43.2	1.4	0.4
8	C1	C11_8-1CM	C11	8-1C	M	6	C7_7-1bF	C10_7-1AM	0	3.6	31.2	2.4	3.1	2.9	36.2	12.4	3.7	0.9
8	C1	C11_8-1DM	C11	8-1D	M	6	C7_7-1bF	C10_7-1AM	0	5.8	9.1	0.3	0.5	7.2	28.3	19.6	0.7	0.2
8	C1	C11_8-1EM	C11	8-1E	M	6	C7_7-1bF	C10_7-1AM	0	13.6	27.5	4.7	0	20.9	22.2	32.5	0	0.3
8	C1	C12_8-1AM	C12	8-1A	M	6	C16_7-1bF	C14_7-1BM	0	11.7	32.9	3.2	0.5	17.5	31.2	34.3	1.2	0.4
8	C1	C12_8-1BM	C12	8-1B	M	6	C16_7-1bF	C14_7-1BM	0	11.9	32	4.8	0	15.1	25.1	36	0.2	0.7
8	C1	C13_8-1AM	C13	8-1A	M	6	C13_7-1aF	C9_7-1AM	0	10.8	33.4	6.8	0	23.4	24.9	30.8	0	0.9
8	C1	C13_8-1BM	C13	8-1B	M	6	C13_7-1aF	C9_7-1AM	0	21.3	27.9	16.2	0	23.6	26.6	40.6	0	0.9
8	C1	C13_8-1CM	C13	8-1C	M	6	C13_7-1aF	C9_7-1AM	0	7.4	38.9	5.8	0	14.6	32.7	23.9	0	2.5
8	C1	C13_8-1DM	C13	8-1D	M	6	C13_7-1aF	C9_7-1AM	0	18.4	30.3	16.7	0.3	9.7	32.5	33.3	0.7	0.4
8	C1	C13_8-2AM	C13	8-2A	M	6	C13_7-1aF	C9_7-1AM	1	10.8	36.3	6.3	0.2	13.1	35.7	26.5	0	0.6
8	C1	C14_8-1AM	C14	8-1A	M	6	C14_7-1aF	C8_7-1AM	0	5.3	23	0	0	8.9	21.4	17.1	0	0.4
8	C1	C14_8-1BM	C14	8-1B	M	6	C14_7-1aF	C8_7-1AM	0	7.3	29.2	0	0	8.6	26.4	21	0	0.4
8	C1	C14_8-1CM	C14	8-1C	M	6	C14_7-1aF	C8_7-1AM	0	4.3	21.5	0.4	0	34.6	15.3	52.1	0	1.5
8	C1	C14_8-2AM	C14	8-2A	M	6	C14_7-1aF	C8_7-1AM	0	11	31.9	5.6	0	15.2	29.1	29	0	1
8	C1	C14_8-2BM	C14	8-2B	M	6	C14_7-1aF	C8_7-1AM	0	9	33.7	2	0	10.1	35.6	27.3	0	0.8
8	C1	C15_8-1AM	C15	8-1A	M	6	C15_7-1aF	C4_7-2AM	1	7	24.4	1.4	0	10.2	22.9	26.4	0	0.7
8	C1	C15_8-2AM	C15	8-2A	M	6	C15_7-1aF	C4_7-2AM	0	4.4	34.4	2.7	1.9	11.8	31	23.8	0.6	0.9
8	C1	C15_8-2BM	C15	8-2B	M	6	C15_7-1aF	C4_7-2AM	0	6.4	22.1	0	0	10.7	35.4	26.8	0.4	0.4
8	C1	C15_8-2CM	C15	8-2C	M	6	C15_7-1aF	C4_7-2AM	0	3.3	20.5	0.5	0	4.1	36	25.4	1.8	0.4
8	C1	C16_8-1AM	C16	8-1A	M	6	C16_7-1aF	C7_7-1AM	0	7.6	34.8	2.4	0	15.6	32.7	37.3	0	0.4
8	C1	C16_8-1BM	C16	8-1B	M	6	C16_7-1aF	C7_7-1AM	0	12.3	24.3	4.7	0	25.9	24.2	35.1	0	0.6
8	C1	C16_8-1CM	C16	8-1C	M	6	C16_7-1aF	C7_7-1AM	0	12.3	30.4	5.3	0	22.1	24.7	33.9	0	0.4
8	C1	C16_8-1DM	C16	8-1D	M	6	C16_7-1aF	C7_7-1AM	0	10.6	34.6	5.8	0	18.5	25.4	40.2	0	1
8	C1	C16_8-1EM	C16	8-1E	M	6	C16_7-1aF	C7_7-1AM	0	16.6	33.7	14.9	0	16.7	29.8	33.2	0	0.5
9	C1	C1_9-1aF	C1	9-1a	F	6	C1_8-1aF	C14_8-1AM	0	8.7	33.6	0	0	6.4	35.1	20.5	0	0.7
9	C1	C1_9-1bF	C1	9-1b	F	6	C1_8-1aF	C14_8-1AM	0	3.6	22.3	1.5	0	13	31.1	41.8	0.2	0.6
9	C1	C1_9-1cF	C1	9-1c	F	6	C1_8-1aF	C14_8-1AM	0	4.8	41	1.6	0	16.3	27.2	34.4	0	1
9	C1	C1_9-1dF	C1	9-1d	F	6	C1_8-1aF	C14_8-1AM	0	2.8	16.1	0.6	0	9.9	35.9	15.7	0	0.4
9	C1	C1_9-1eF	C1	9-1e	F	6	C1_8-1aF	C14_8-1AM	0	10.8	29.8	5.2	0	2.8	37.3	30.9	0	0.6
9	C1	C2_9-1aF	C2	9-1a	F	6	C2_8-1aF	C4_8-1AM	0	5.4	37.7	0	0.3	3	43.7	19.1	0	0.6
9	C1	C2_9-1bF	C2	9-1b	F	6	C2_8-1aF	C4_8-1AM	0	5.5	35.9	0.6	0.2	11.1	33.7	31.1	0	0.5
9	C1	C2_9-1cF	C2	9-1c	F	6	C2_8-1aF	C4_8-1AM	0	2.5	16.4	0	0	6.3	38.7	39.6	0.2	0.5
9	C1	C2_9-1dF	C2	9-1d	F	6	C2_8-1aF	C4_8-1AM	0	9.5	26.9	0.4	1.4	4.9	39.6	16.4	0.8	0.4
9	C1	C2_9-1eF	C2	9-1e	F	6	C2_8-1aF	C4_8-1AM	0	4.7	29.7	1.4	0.2	11.6	33.8	53.5	0.3	0.5
9	C1	C5_9-1aF	C5	9-1a	F	6	C5_8-1aF	C9_8-1AM	1	7.1	32.4	0	0	3.4	34.4	14.1	1.8	0.3
9	C1	C5_9-2aF	C5	9-2a	F	6	C5_8-1aF	C9_8-1AM	0	22.1	24.3	9.7	0	27.6	23.3	47.3	0	0.8
9	C1	C5_9-2bF	C5	9-2b	F	6	C5_8-1aF	C9_8-1AM	0	16.2	20.3	0.4	0	5.9	32	32.2	4.1	0.4
9	C1	C5_9-2cF	C5	9-2c	F	6	C5_8-1aF	C9_8-1AM	0	10	32	3.3	0	3.6	36.9	35.6	0	0.5
9	C1	C5_9-3aF	C5	9-3a	F	6	C5_8-1aF	C9_8-1AM	0	8.6	28.6	7.5	0.1	4.4	40.4	50.3	0.2	0.5
9	C1	C6_9-1aF	C6	9-1a	F	6	C6_8-1aF	C2_8-1AM	0	2.7	30.5	0	0	6.4	35.8	29.7	1.5	0.4
9	C1	C6_9-1bF	C6	9-1b	F	6	C6_8-1aF	C2_8-1AM	0	2.3	6.5	0	0	9.8	26.9	37.9	1.9	0.3
9	C1	C6_9-2aF	C6	9-2a	F	6	C6_8-1aF	C2_8-1AM	0	10.3	32.9	1	0	5.2	38.8	30	0	0.7
9	C1	C6_9-2bF	C6	9-2b	F	6	C6_8-1aF	C2_8-1AM	0	8.2	34.5	0	0.5	3.7	38.7	26.4	0	0.5
9	C1	C6_9-2cF	C6	9-2c	F	6	C6_8-1aF	C2_8-1AM	0	10.4	32.7	0.2	0	3.8	38.6	15.1	2.1	0.4
9	C1	C7_9-1aF	C7	9-1a	F	6	C7_8-1aF	C8_8-1AM	0	8.5	4	0	0	8.7	35.6	47.9	0	0.7
9	C1	C7_9-1bF	C7	9-1b	F	6	C7_8-1aF	C8_8-1AM	0	17.8	21.9	2	0	5.7	34.9	18.6	1.2	0.7
9	C1	C7_9-1cF	C7	9-1c	F	6	C7_8-1aF	C8_8-1AM	0	19.2	29	3.3	0	11.8	36.4	28.8	0.9	0.3
9	C1	C7_9-1dF	C7	9-1d	F	6	C7_8-1aF	C8_8-1AM	0	4.7	29.8	1.1	0	5	39	29.3	2.8	0.4
9	C1	C7_9-2aF	C7	9-2a	F	6	C7_8-1aF	C8_8-1AM	0	13	25	0.3	0	7.6	39.6	20.9	1	0.3
9	C1	C8_9-1aF	C8	9-1a	F	6	C8_8-1aF	C11_8-1AM	0	11.1	33.9	1.7	0	8.2	34.8	35.8	1	0.4
9	C1	C8_9-1bF	C8	9-1b	F	6	C8_8-1aF	C11_8-1AM	0	6.8	39.6	1.7	0.7	10.3	35.6	34.5	0.6	0.4
9	C1	C8_9-1cF	C8	9-1c	F	6	C8_8-1aF	C11_8-1AM	0	13.8	33	0.6	0	4.5	39.5	19.6	0.8	0.3
9	C1	C8_9-2aF	C8	9-2a	F	6	C8_8-1aF	C11_8-1AM	0	6.1	38.8	0	0	21	28	37.4	0	0.6
9	C1	C9_9-1aF	C9	9-1a	F	6	C9_8-1aF	C5_8-1AM	0	16.6	27.5	6.7	0	18.9	29	45.9	0	0.8
9	C1	C9_9-1bF	C9	9-1b	F	6	C9_8-1aF	C5_8-1AM	0	14.3	35.5	2	0	15.7	31.9	48.7	0	1
9	C1	C9_9-1cF	C9	9-1c	F	6	C9_8-1aF	C5_8-1AM	0	12.6	36.7	1.3	0	9.2	35	41.2	0	0.7
9	C1	C9_9-2aF	C9	9-2a	F	6	C9_8-1aF	C5_8-1AM	0	11.9	31.2	0.3	0	7.1	41	27.6	0	0.4
9	C1	C9_9-2bF	C9	9-2b	F	6	C9_8-1aF	C5_8-1AM	0	11.9	35.8	2.7	0	12.6	33.5	30.3	0	0.9
9	C1	C11_9-1aF	C11	9-1a	F	6	C11_8-2aF	C13_8-1AM	0	11.7	34.9	2.8	0.2	19.9	27.1	48.4	0	0.6
9	C1	C11_9-1bF	C11	9-1b	F	6	C11_8-2aF	C13_8-1AM	0	4.5	33.4	4.3	0	22.1	26.5	34.5	0	0.7
9	C1	C11_9-1cF	C11	9-1c	F	6	C11_8-2aF	C13_8-1AM	0	11.2	37.1	5	0	17	30.6	31.4	0	0.8
9	C1	C11_9-1dF	C11	9-1d	F	6	C11_8-2aF	C13_8-1AM	0	5.6	40.1	3.6	0	11.3	33.7	24.8	0	0.8
9	C1	C11_9-2aF	C11	9-2a	F	6	C11_8-2aF	C13_8-1AM	0	10.9	29.2	5.4	0	12.7	33.8	20.2	0.4	0.5
9	C1	C12_9-1aF	C12	9-1a	F	6	C12_8-1aF	C6_8-1AM	0	13.7	31.8	2.6	0	6.4	37.6	14.4	1.9	0.4
9	C1	C12_9-1bF	C12	9-1b	F	6	C12_8-1aF	C6_8-1AM	0	7.7	18.2	1.8	0	8.2	36.4	23.3	0.2	0.3
9	C1	C12_9-1cF	C12	9-1c	F	6	C12_8-1aF	C6_8-1AM	0	10	26.6	3.6	0	22.4	22.7	39.3	0	0.3
9	C1	C12_9-1dF	C12	9-1d	F	6	C12_8-1aF	C6_8-1AM	0	12.9	38.8	10.9	0	24.4	26.1	49.8	0	0.6
9	C1	C12_9-1eF	C12	9-1e	F	6	C12_8-1aF	C6_8-1AM	0	16.9	27.4	2.4	0	9.6	37.8	48.7	0.3	0.5
9	C1	C13_9-1aF	C13	9-1a	F	6	C13_8-1bF	C2_8-1BM	0	13.2	31.1	7.8	0	19.2	28	36.9	0	0.5
9	C1	C13_9-1bF	C13	9-1b	F	6	C13_8-1bF	C2_8-1BM	0	6.9	37.1	4	0	11	33.9	50.7	0	1.2
9	C1	C14_9-1aF	C14	9-1a	F	6	C14_8-1aF	C16_8-1AM	0	18.1	27.3	5.7	0.2	18.4	28.3	43.7	0.3	0.4
9	C1	C14_9-1bF	C14	9-1b	F	6	C14_8-1aF	C16_8-1AM	0	8.6	31.8	1.3	0.2	1.4	37.5	12.5	0	0.4
9	C1	C14_9-1cF	C14	9-1c	F	6	C14_8-1aF	C16_8-1AM	0	11.6	39.9	5.5	0	18.7	27.9	31.2	0	0.7
9	C1	C14_9-1dF	C14	9-1d	F	6	C14_8-1aF	C16_8-1AM	0	7.3	35.1	1.7	2.1	6.8	32.4	20.8	1.4	0.3
9	C1	C14_9-1eF	C14	9-1e	F	6	C14_8-1aF	C16_8-1AM	0	9.4	36.1	4.5	0	17.8	30.9	35.2	0	0.5
9	C1	C15_9-1aF	C15	9-1a	F	6	C1_8-2aF	C15_8-2AM	0	2.7	12.5	0	0	4.1	30.9	35.2	2.3	0.6
9	C1	C15_9-1bF	C15	9-1b	F	6	C1_8-2aF	C15_8-2AM	0	12.6	29.8	8.8	0	9.2	32.3	33.2	0	0.7
9	C1	C15_9-2aF	C15	9-2a	F	6	C1_8-2aF	C15_8-2AM	0	8.1	22.5	2.2	0	8.2	34.7	29.3	0.2	0.4
9	C1	C15_9-2bF	C15	9-2b	F	6	C1_8-2aF	C15_8-2AM	0	10.3	21.9	0.2	0.4	14.2	32.8	43.3	0.3	0.8
9	C1	C15_9-2cF	C15	9-2c	F	6	C1_8-2aF	C15_8-2AM	0	13.8	31.9	3.6	0	10.5	32.8	79.4	0	0.6
9	C1	C16_9-1aF	C16	9-1a	F	6	C16_8-1aF	C3_8-1AM	0	18.1	19.3	1.1	0	10.6	25.3	44.9	0	0.8
9	C1	C16_9-1bF	C16	9-1b	F	6	C16_8-1aF	C3_8-1AM	0	5.7	30.6	0.3	0	7.5	34.8	38.1	1.4	0.3
9	C1	C16_9-1cF	C16	9-1c	F	6	C16_8-1aF	C3_8-1AM	0	10.9	31.8	4.7	0	16.1	29.4	30.9	0	0.6
9	C1	C1_9-1AM	C1	9-1A	M	6	C1_8-1aF	C14_8-1AM	0	13	25.3	2.8	0	3.1	30.4	18.4	0	0.7
9	C1	C1_9-1CM	C1	9-1C	M	6	C1_8-1aF	C14_8-1AM	0	13.3	23.4	1	0	3.1	24.2	12.7	0	0.3
9	C1	C1_9-1DM	C1	9-1D	M	6	C1_8-1aF	C14_8-1AM	0	0	0.8	0	0	7.5	34.3	30.9	0	0.6
9	C1	C1_9-2AM	C1	9-2A	M	6	C1_8-1aF	C14_8-1AM	0	22.5	25.4	5.4	0	23.9	21.2	47.5	0	0.4
9	C1	C1_9-2CM	C1	9-2C	M	6	C1_8-1aF	C14_8-1AM	0	12.7	33.2	7	0	12.6	28.1	28.2	0	0.7
9	C1	C2_9-1AM	C2	9-1A	M	6	C2_8-1aF	C4_8-1AM	0	6.2	40.1	2.4	0	4.1	39	19.7	0.4	0.4
9	C1	C2_9-1BM	C2	9-1B	M	6	C2_8-1aF	C4_8-1AM	0	4.7	41.3	1.1	0	4.8	34.6	21.8	0	0.5
9	C1	C2_9-1CM	C2	9-1C	M	6	C2_8-1aF	C4_8-1AM	0	6.1	27	0	2.6	7.8	33.5	40.6	2.2	0.5
9	C1	C2_9-1DM	C2	9-1D	M	6	C2_8-1aF	C4_8-1AM	0	5	41.2	0.9	0	9.8	31	32.8	1.1	0.4
9	C1	C2_9-2AM	C2	9-2A	M	6	C2_8-1aF	C4_8-1AM	0	6	41.5	1.2	0	27.4	21.2	45.6	0	0.6
9	C1	C4_9-1AM	C4	9-1A	M	6	C7_8-1bF	C1_8-1AM	1	9.2	38.9	3.6	1.2	5.6	36.3	31.5	5	0.5
9	C1	C5_9-1AM	C5	9-1A	M	6	C5_8-1aF	C9_8-1AM	0	0	1.4	0	0	6.2	41.1	41.8	0	1
9	C1	C5_9-1BM	C5	9-1B	M	6	C5_8-1aF	C9_8-1AM	0	6.6	31.8	1.2	0	5.3	36.2	33.1	0.2	0.7
9	C1	C5_9-1CM	C5	9-1C	M	6	C5_8-1aF	C9_8-1AM	0	12.2	34.4	3	0	4.3	40.9	21.8	0	1
9	C1	C5_9-1DM	C5	9-1D	M	6	C5_8-1aF	C9_8-1AM	0	13.8	33.9	7.9	0	13.6	38.6	40.7	0	1
9	C1	C5_9-1EM	C5	9-1E	M	6	C5_8-1aF	C9_8-1AM	0	8	31.8	0.4	0	2.2	37.9	18.2	0.8	0.5
9	C1	C6_9-1AM	C6	9-1A	M	6	C6_8-1aF	C2_8-1AM	1	14	26.4	0	0	11.3	28.8	30.1	0	0.4
9	C1	C6_9-2AM	C6	9-2A	M	6	C6_8-1aF	C2_8-1AM	1	6.9	33.7	0	0	3.9	37.5	51.6	0	0.5
9	C1	C7_9-1AM	C7	9-1A	M	6	C7_8-1aF	C8_8-1AM	0	16.8	28.5	6.6	0	27.6	19.7	43.4	0.1	0.5
9	C1	C7_9-1BM	C7	9-1B	M	6	C7_8-1aF	C8_8-1AM	0	5.4	27.6	0	0	22.1	17	48.9	1.1	0.4
9	C1	C7_9-1CM	C7	9-1C	M	6	C7_8-1aF	C8_8-1AM	0	15.9	30.9	4.2	0	9.6	33.3	23.5	0.6	0.5
9	C1	C7_9-2AM	C7	9-2A	M	6	C7_8-1aF	C8_8-1AM	0	21.8	19.5	1	0	10.6	34.4	43	0	0.9
9	C1	C7_9-2BM	C7	9-2B	M	6	C7_8-1aF	C8_8-1AM	0	13.3	33.6	8.7	0	19	29.6	41	0	0.5
9	C1	C8_9-1AM	C8	9-1A	M	6	C8_8-1aF	C11_8-1AM	0	11.8	29.8	1.4	0	7.8	34.5	17.8	0.6	0.3
9	C1	C8_9-1BM	C8	9-1B	M	6	C8_8-1aF	C11_8-1AM	0	10.5	32.4	4.4	1.5	6.8	31.3	30	0.3	0.6
9	C1	C8_9-1CM	C8	9-1C	M	6	C8_8-1aF	C11_8-1AM	0	12.2	32.7	3.9	0	6.8	28.6	33	1.1	0.4
9	C1	C8_9-1DM	C8	9-1D	M	6	C8_8-1aF	C11_8-1AM	0	13.2	34.1	1.1	0	8.6	30.5	28.8	0.5	0.6
9	C1	C8_9-2AM	C8	9-2A	M	6	C8_8-1aF	C11_8-1AM	0	25.4	21.1	6.7	0	25.7	19.2	50.1	0	0.7
9	C1	C9_9-1AM	C9	9-1A	M	6	C9_8-1aF	C5_8-1AM	0	10.7	27.7	0.3	0	2.4	36.8	20.8	0.4	0.5
9	C1	C9_9-1BM	C9	9-1B	M	6	C9_8-1aF	C5_8-1AM	0	8.4	30.1	1.3	0	12.3	28.9	50.2	0	0.8
9	C1	C9_9-1CM	C9	9-1C	M	6	C9_8-1aF	C5_8-1AM	0	10.2	33.8	2.6	7.8	14.5	19.4	44.7	2.3	0.3
9	C1	C9_9-2AM	C9	9-2A	M	6	C9_8-1aF	C5_8-1AM	0	13.2	38.4	8.6	0	21	31.2	42.2	0	1
9	C1	C9_9-2BM	C9	9-2B	M	6	C9_8-1aF	C5_8-1AM	0	7.3	39.1	1.5	0	8.6	38.2	18.7	0	0.7
9	C1	C11_9-1AM	C11	9-1A	M	6	C11_8-2aF	C13_8-1AM	0	5.7	18.9	1.4	0.6	5	37.3	29.7	0.2	0.6
9	C1	C11_9-1BM	C11	9-1B	M	6	C11_8-2aF	C13_8-1AM	0	7.1	17.4	0.4	0.9	6.8	36.5	21.1	2.7	0.5
9	C1	C11_9-2AM	C11	9-2A	M	6	C11_8-2aF	C13_8-1AM	0	14.8	26.8	2.8	0	14.8	28.2	31.4	0	0.4
9	C1	C11_9-2BM	C11	9-2B	M	6	C11_8-2aF	C13_8-1AM	0	9.2	35.6	7.5	0.4	12.3	31.7	30	0.8	0.4
9	C1	C11_9-2CM	C11	9-2C	M	6	C11_8-2aF	C13_8-1AM	0	15.7	29.3	10.9	0	20.8	23.3	36.7	0	0.7
9	C1	C12_9-1AM	C12	9-1A	M	6	C12_8-1aF	C6_8-1AM	0	13.1	26.9	0	0	23.8	24	41.8	0	0.8
9	C1	C12_9-1BM	C12	9-1B	M	6	C12_8-1aF	C6_8-1AM	0	1.1	2.8	0	0	15.6	23.7	54.7	0	0.4
9	C1	C12_9-1CM	C12	9-1C	M	6	C12_8-1aF	C6_8-1AM	0	1.1	0.7	0	0	3.2	10.5	57.2	0	0.8
9	C1	C13_9-1AM	C13	9-1A	M	6	C13_8-1bF	C2_8-1BM	0	4.8	23.7	0	0	6.9	37	38.6	0	0.8
9	C1	C13_9-1BM	C13	9-1B	M	6	C13_8-1bF	C2_8-1BM	0	5.2	39.6	2	0	19	26.4	40.8	0	0.6
9	C1	C13_9-1CM	C13	9-1C	M	6	C13_8-1bF	C2_8-1BM	0	4.4	41.4	0	0	16.7	29	48.9	0	2.6
9	C1	C13_9-1DM	C13	9-1D	M	6	C13_8-1bF	C2_8-1BM	0	6.5	41.7	3.2	0	24.8	21.7	48.3	0	0.8
9	C1	C13_9-1EM	C13	9-1E	M	6	C13_8-1bF	C2_8-1BM	0	7.5	36	4.2	0	20.2	25.9	48.4	0	1
9	C1	C14_9-1AM	C14	9-1A	M	6	C14_8-1aF	C16_8-1AM	0	14.5	33.1	12.2	0.7	5.9	35.9	20.9	0	0.6
9	C1	C14_9-1BM	C14	9-1B	M	6	C14_8-1aF	C16_8-1AM	0	10.5	32.4	0	0	6.6	36	22.5	0.4	0.4
9	C1	C14_9-2AM	C14	9-2A	M	6	C14_8-1aF	C16_8-1AM	0	13.6	26.2	2.1	0.4	9.3	33.5	23.8	0.5	0.8
9	C1	C14_9-2BM	C14	9-2B	M	6	C14_8-1aF	C16_8-1AM	0	4.7	32.1	1.2	0	27.9	22.1	43.9	0	0.6
9	C1	C15_9-2AM	C15	9-2A	M	6	C14_8-1aF	C16_8-1AM	0	13.5	31.6	2.9	0.4	7	30.9	27.3	0	0.7
9	C1	C15_9-2BM	C15	9-2B	M	6	C1_8-2aF	C15_8-2AM	0	10	32	1.3	0	16.9	29	44.4	0	1.1
9	C1	C16_9-1AM	C16	9-1A	M	6	C16_8-1aF	C3_8-1AM	0	8.3	37	2.6	0	10.2	28.3	26.5	0	0.8
9	C1	C16_9-1BM	C16	9-1B	M	6	C16_8-1aF	C3_8-1AM	0	6	0.5	0	0	3.2	33.9	30.7	0	0.5
10	C1	C1_10-1aF	C1	10-1a	F	6	C6_9-1bF	C16_9-1BM	0	18.3	33.1	1.6	0.2	5.4	40.6	33.6	0	0.3
10	C1	C1_10-1bF	C1	10-1b	F	6	C6_9-1bF	C16_9-1BM	0	0	4.9	0	0	18.9	29.1	46.6	0	0.7
10	C1	C1_10-1cF	C1	10-1c	F	6	C6_9-1bF	C16_9-1BM	0	2.2	1.6	0	0	15.1	34.7	49.3	0.8	0.4
10	C1	C1_10-1dF	C1	10-1d	F	6	C6_9-1bF	C16_9-1BM	0	8.1	43.4	4	0	10.3	41.4	33.7	0	0.7
10	C1	C2_10-1aF	C2	10-1a	F	6	C2_9-1aF	C5_9-1AM	1	5.7	42.4	1.1	0	3.3	45.7	30.9	2.5	0.5
10	C1	C3_10-1aF	C3	10-1a	F	6	C8_9-1bF	C16_9-1AM	0	3.8	41.5	2.7	3.7	4.6	35.6	37.5	3.8	0.4
10	C1	C3_10-1bF	C3	10-1b	F	6	C8_9-1bF	C16_9-1AM	0	14.7	28.6	3.7	0	23	19.4	54.5	0	0.6
10	C1	C3_10-1cF	C3	10-1c	F	6	C8_9-1bF	C16_9-1AM	0	12.1	37.4	2.7	0	9.3	32.1	40.7	0	0.6
10	C1	C3_10-1dF	C3	10-1d	F	6	C8_9-1bF	C16_9-1AM	0	15.4	33.8	2.3	0	8.4	35.1	37.7	1.4	1
10	C1	C3_10-2aF	C3	10-2a	F	6	C8_9-1bF	C16_9-1AM	0	26.2	19.5	0.5	0.7	9.7	41.7	36.8	2.8	0.4
10	C1	C4_10-1aF	C4	10-1a	F	6	C4_9-2a(M)F	C9_9-1BM	0	25.6	27.4	10	0	21.6	31.9	57.2	0	2.1
10	C1	C4_10-1bF	C4	10-1b	F	6	C4_9-2a(M)F	C9_9-1BM	0	16.7	33.9	0	0	12.5	35.1	44	0.4	0.3
10	C1	C4_10-1cF	C4	10-1c	F	6	C4_9-2a(M)F	C9_9-1BM	0	4.4	46.5	0.6	0.1	9.8	38.6	47.3	6	0.4
10	C1	C5_10-1aF	C5	10-1a	F	6	C5_9-1aF	C4_9-1AM	0	6	45.2	2.8	0	2.5	44.8	28.7	0.2	0.5
10	C1	C5_10-1bF	C5	10-1b	F	6	C5_9-1aF	C4_9-1AM	0	3.1	46.3	2.9	0	6	40.6	42.6	0	0.8
10	C1	C5_10-1cF	C5	10-1c	F	6	C5_9-1aF	C4_9-1AM	0	4	46.7	2.2	0	3.5	43.9	37.7	0.1	0.9
10	C1	C5_10-2aF	C5	10-2a	F	6	C5_9-1aF	C4_9-1AM	0	1	50.7	0	0	0.9	29.5	54.5	0	1.1
10	C1	C5_10-2bF	C5	10-2b	F	6	C5_9-1aF	C4_9-1AM	0	8.8	36.3	1.4	0	19	29	51.4	0	0.7
10	C1	C6_10-1aF	C6	10-1a	F	6	C6_9-1aF	C8_9-1AM	0	4	34.7	0	0	2	40.5	33	0.7	0.5
10	C1	C6_10-1bF	C6	10-1b	F	6	C6_9-1aF	C8_9-1AM	0	3.9	43	0.3	0.9	1	39	24.5	4.6	0.3
10	C1	C6_10-1cF	C6	10-1c	F	6	C6_9-1aF	C8_9-1AM	0	10.2	35.2	1.8	0	6.4	36.6	36.9	0.5	0.6
10	C1	C6_10-2aF	C6	10-2a	F	6	C6_9-1aF	C8_9-1AM	0	12	35	0.9	0	2.2	41.7	23.2	0	0.4
10	C1	C6_10-2bF	C6	10-2b	F	6	C6_9-1aF	C8_9-1AM	0	10	38.2	2.1	0	9.3	36.7	35	1.9	0.4
10	C1	C7_10-1aF	C7	10-1a	F	6	C7_9-1aF	C9_9-1AM	0	11.1	35.9	2.2	0	5.6	38.5	29.1	0	0.6
10	C1	C7_10-1bF	C7	10-1b	F	6	C7_9-1aF	C9_9-1AM	0	20	24.4	1.8	0	6.7	40.8	40.7	0.6	0.6
10	C1	C7_10-1cF	C7	10-1c	F	6	C7_9-1aF	C9_9-1AM	0	16.1	28.1	1	0	10.1	33.6	44.4	0.6	0.7
10	C1	C7_10-2aF	C7	10-2a	F	6	C7_9-1aF	C9_9-1AM	1	10	38.9	3.8	0	13.9	35	37.2	0	0.4
10	C1	C7_10-3aF	C7	10-3a	F	6	C7_9-1aF	C9_9-1AM	0	9.4	39.9	0	0	13.9	35.8	53.4	0	0.9
10	C1	C8_10-1aF	C8	10-1a	F	6	C8_9-1aF	C14_9-1AM	0	17.4	32.1	7.5	0	4.3	41.5	30.5	0.5	0.3
10	C1	C8_10-1bF	C8	10-1b	F	6	C8_9-1aF	C14_9-1AM	0	11.7	34	2.6	0	12.9	32.8	38.6	0	0.7
10	C1	C8_10-2aF	C8	10-2a	F	6	C8_9-1aF	C14_9-1AM	0	14.6	36.5	6.4	0	22.5	29.9	47.1	0	0.9
10	C1	C8_10-2bF	C8	10-2b	F	6	C8_9-1aF	C14_9-1AM	0	20.3	33.7	3.4	0.3	16.8	37.7	46.2	0.8	0.8
10	C1	C8_10-2cF	C8	10-2c	F	6	C8_9-1aF	C14_9-1AM	0	8.8	43.8	1.8	1.2	4.7	47.2	43.3	0.6	0.3
10	C1	C9_10-1aF	C9	10-1a	F	6	C9_9-1aF	C13_9-1AM	0	14.3	41	8	0	11.9	40.4	45.8	0	0.9
10	C1	C9_10-1bF	C9	10-1b	F	6	C9_9-1aF	C13_9-1AM	0	9.7	29.3	0.8	0.4	4.8	43.7	45.6	1.7	0.7
10	C1	C9_10-1cF	C9	10-1c	F	6	C9_9-1aF	C13_9-1AM	0	14.1	39.1	6.2	0	3.4	47.3	55.4	0	1.7
10	C1	C9_10-2aF	C9	10-2a	F	6	C9_9-1aF	C13_9-1AM	0	6.7	11.3	0	0	9.2	41.1	52.8	0.6	0.7
10	C1	C9_10-2bF	C9	10-2b	F	6	C9_9-1aF	C13_9-1AM	0	16.1	34.1	0	0.7	6.9	42.2	52.3	0.2	0.4
10	C1	C10_10-1aF	C10	10-1a	F	6	C2_9-1bF	C7_9-1AM	0	17.9	31.5	0	0	23.3	24.9	46.7	0	0.9
10	C1	C10_10-1bF	C10	10-1b	F	6	C2_9-1bF	C7_9-1AM	0	11.8	37.6	5.1	0	14.3	34.1	52.6	0	0.8
10	C1	C10_10-1cF	C10	10-1c	F	6	C2_9-1bF	C7_9-1AM	0	21.2	30.9	15.2	0	14	36	49	0	0.9
10	C1	C10_10-2aF	C10	10-2a	F	6	C2_9-1bF	C7_9-1AM	0	1.1	20.7	0	0	7.5	44	42.4	0.8	0.6
10	C1	C10_10-2bF	C10	10-2b	F	6	C2_9-1bF	C7_9-1AM	0	5.3	47	3.1	0	4.8	45.4	32	0.3	0.5
10	C1	C11_10-1aF	C11	10-1a	F	6	C11_9-1aF	C6_9-1AM	0	8.4	39.7	0.9	0	9.9	39.5	43.9	0	0.8
10	C1	C11_10-1bF	C11	10-1b	F	6	C11_9-1aF	C6_9-1AM	0	4.2	39.5	1.6	0	6.2	44.3	47.2	0	0.7
10	C1	C11_10-1cF	C11	10-1c	F	6	C11_9-1aF	C6_9-1AM	0	9.6	42.8	2.7	0	8.8	33.9	39.5	0.3	0.6
10	C1	C11_10-1dF	C11	10-1d	F	6	C11_9-1aF	C6_9-1AM	0	12.5	35.2	5.3	0	7.3	39.1	45.8	0	0.4
10	C1	C11_10-2aF	C11	10-2a	F	6	C11_9-1aF	C6_9-1AM	0	13.2	39.3	1.3	0	8	41.3	46.9	0	0.7
10	C1	C12_10-1aF	C12	10-1a	F	6	C12_9-1aF	C15_9-2AM	0	8.3	33	9.1	2.3	14.1	38.5	49.1	1	0.4
10	C1	C12_10-1bF	C12	10-1b	F	6	C12_9-1aF	C15_9-2AM	0	17.5	33.1	10.3	0	21.6	27.1	40.7	0	0.4
10	C1	C12_10-1cF	C12	10-1c	F	6	C12_9-1aF	C15_9-2AM	0	11	33.6	0.7	0	8.4	32.6	37.4	0	0.8
10	C1	C12_10-1dF	C12	10-1d	F	6	C12_9-1aF	C15_9-2AM	0	11.9	38.4	9.3	0	22.7	25.1	40.5	0	0.8
10	C1	C12_10-1eF	C12	10-1e	F	6	C12_9-1aF	C15_9-2AM	0	5.2	25	2.5	0.7	13.2	33.3	44.3	2.8	1.2
10	C1	C13_10-1aF	C13	10-1a	F	6	C13_9-1aF	C1_9-1AM	0	13.4	39.2	0.9	0	1.8	49.5	35	0.5	0.4
10	C1	C13_10-1bF	C13	10-1b	F	6	C13_9-1aF	C1_9-1AM	0	9.1	43.9	3.2	0	2.8	46.7	48.9	0	1
10	C1	C13_10-1cF	C13	10-1c	F	6	C13_9-1aF	C1_9-1AM	0	9.2	31.5	1.8	0	3.7	47.5	34.5	0	0.8
10	C1	C13_10-2aF	C13	10-2a	F	6	C13_9-1aF	C1_9-1AM	0	13.3	34.8	0.5	0	3.1	44.4	38.2	1.4	0.3
10	C1	C13_10-2bF	C13	10-2b	F	6	C13_9-1aF	C1_9-1AM	0	8.2	40.5	0.9	0	5.7	42.3	50.7	0.1	0.4
10	C1	C14_10-1aF	C14	10-1a	F	6	C14_9-1aF	C12_9-1CM	0	14.9	36.2	2	0	13.3	34.9	50.3	0	0.7
10	C1	C14_10-1bF	C14	10-1b	F	6	C14_9-1aF	C12_9-1CM	0	23.9	22.8	1.1	0	18.8	27	53.5	0	0.8
10	C1	C14_10-1cF	C14	10-1c	F	6	C14_9-1aF	C12_9-1CM	0	16.9	28.7	6.4	1.1	20.1	30.4	51.5	0	0.5
10	C1	C14_10-2aF	C14	10-2a	F	6	C14_9-1aF	C12_9-1CM	0	10.4	40.5	45.9	0.8	22.9	28.6	56.5	0.4	0.9
10	C1	C14_10-2bF	C14	10-2b	F	6	C14_9-1aF	C12_9-1CM	0	20	35.4	17.5	0.3	18.9	34.1	41.1	1	0.9
10	C1	C15_10-1aF	C15	10-1a	F	6	C15_9-1aF	C2_9-1AM	1	6.5	37.8	0.2	0	1.7	42.4	24.9	0.4	0.4
10	C1	C15_10-2aF	C15	10-2a	F	6	C15_9-1aF	C2_9-1AM	0	12.4	13	0	0	21.9	27.4	52.9	0.2	0.8
10	C1	C15_10-2bF	C15	10-2b	F	6	C15_9-1aF	C2_9-1AM	0	6.5	44.8	0.6	0.8	1.4	46.1	32.6	3.8	0.2
10	C1	C15_10-2cF	C15	10-2c	F	6	C15_9-1aF	C2_9-1AM	0	8.6	29.7	0	0	2.2	44.6	40.7	0.4	0.4
10	C1	C15_10-2dF	C15	10-2d	F	6	C15_9-1aF	C2_9-1AM	0	3.1	44.3	0	0	1.3	49.7	58.6	0	0.3
10	C1	C16_10-1aF	C16	10-1a	F	6	C1_9-1bF	C5_9-1BM	0	12.7	33.8	0.5	0.1	3	41.9	30.9	0.9	0.4
10	C1	C16_10-1bF	C16	10-1b	F	6	C1_9-1bF	C5_9-1BM	0	4.6	32.2	0.7	1.9	11.1	36.6	32.8	1.3	1
10	C1	C16_10-2aF	C16	10-2a	F	6	C1_9-1bF	C5_9-1BM	0	7.3	35.7	0.4	0	4.5	44.8	0	0.7	0.6
10	C1	C16_10-2bF	C16	10-2b	F	6	C1_9-1bF	C5_9-1BM	0	10.6	33.4	4.4	0	7.6	39.8	52.2	0	1.2
10	C1	C16_10-2cF	C16	10-2c	F	6	C1_9-1bF	C5_9-1BM	0	11.3	39	1.9	0	2.7	48.6	40.2	1.2	0.3
10	C1	C1_10-1AM	C1	10-1A	M	6	C6_9-1bF	C16_9-1BM	0	1.7	20.3	0	0	8.1	40	40.6	1	0.3
10	C1	C1_10-1BM	C1	10-1B	M	6	C6_9-1bF	C16_9-1BM	0	18.6	34.5	0.2	0	13.6	38.2	57.9	0	2.3
10	C1	C2_10-1AM	C2	10-1A	M	6	C2_9-1aF	C5_9-1AM	0	6.6	0.7	0	0	12.4	38	57.8	0	1
10	C1	C2_10-1BM	C2	10-1B	M	6	C2_9-1aF	C5_9-1AM	0	12.7	36.7	1	0.2	8.5	35.5	32.1	3.5	0.6
10	C1	C2_10-1CM	C2	10-1C	M	6	C2_9-1aF	C5_9-1AM	0	8.3	36.9	0.7	0	5.5	41.8	47.7	0	0.5
10	C1	C2_10-2AM	C2	10-2A	M	6	C2_9-1aF	C5_9-1AM	0	4.8	48.8	0	0	6.3	46.6	43.6	1.9	0.4
10	C1	C2_10-2DM	C2	10-2D	M	6	C2_9-1aF	C5_9-1AM	0	5.2	40	1.6	0	1.5	48.4	43.4	0.9	1.2
10	C1	C3_10-1AM	C3	10-1A	M	6	C8_9-1bF	C16_9-1AM	1	11.4	35.3	4.2	0	4.3	41.8	52.8	1.7	0.3
10	C1	C3_10-2AM	C3	10-2A	M	6	C8_9-1bF	C16_9-1AM	0	0	6.2	0	0	17.5	31.5	47.7	0	0.8
10	C1	C3_10-2BM	C3	10-2B	M	6	C8_9-1bF	C16_9-1AM	0	12.9	37	2.7	0	6.3	44.5	30.1	1.2	0.4
10	C1	C3_10-2CM	C3	10-2C	M	6	C8_9-1bF	C16_9-1AM	0	7.8	40.1	0	0	9.3	37.8	39.6	0.6	0.5
10	C1	C3_10-2DM	C3	10-2D	M	6	C8_9-1bF	C16_9-1AM	0	13.2	37.3	2.9	0	7.3	39.6	43.8	0	0.9
10	C1	C4_10-1AM	C4	10-1A	M	6	C4_9-2a(M)F	C9_9-1BM	0	8.2	42.6	2.3	0	4.6	44.5	30.7	1.4	0.3
10	C1	C4_10-1BM	C4	10-1B	M	6	C4_9-2a(M)F	C9_9-1BM	0	9.6	33.3	0.4	0	6.5	42.4	40.1	0	1
10	C1	C4_10-2AM	C4	10-2A	M	6	C4_9-2a(M)F	C9_9-1BM	0	6.8	33	1.2	0	30.5	19.3	53.3	0	2.7
10	C1	C4_10-2BM	C4	10-2B	M	6	C4_9-2a(M)F	C9_9-1BM	0	16.6	36.9	4	0	8	41.2	40.6	0	0.6
10	C1	C4_10-2CM	C4	10-2C	M	6	C4_9-2a(M)F	C9_9-1BM	0	17.8	30.7	1.3	0.4	8.8	41	40.9	0	0.7
10	C1	C5_10-1AM	C5	10-1A	M	6	C5_9-1aF	C4_9-1AM	0	7.1	27.9	2.4	0	5.9	37.8	28.2	0	0.5
10	C1	C5_10-1BM	C5	10-1B	M	6	C5_9-1aF	C4_9-1AM	0	14.9	31	1.8	0	2.8	44.1	24.9	3.3	0.5
10	C1	C5_10-1CM	C5	10-1C	M	6	C5_9-1aF	C4_9-1AM	0	7	43.5	0.4	0	5.6	40.3	30.3	0	0.7
10	C1	C5_10-2AM	C5	10-2A	M	6	C5_9-1aF	C4_9-1AM	0	9.7	37.1	4.6	0	30	20.4	55.3	0	1.1
10	C1	C5_10-2BM	C5	10-2B	M	6	C5_9-1aF	C4_9-1AM	0	9	34.8	0	0	4.8	42.6	46	0.4	0.9
10	C1	C6_10-1AM	C6	10-1A	M	6	C6_9-1aF	C8_9-1AM	0	10.1	37.1	0.6	0	1.2	45.1	33.8	0.4	0.4
10	C1	C6_10-2AM	C6	10-2A	M	6	C6_9-1aF	C8_9-1AM	0	1.1	0.6	0	0	19.4	20.7	57.6	0	1.5
10	C1	C6_10-2BM	C6	10-2B	M	6	C6_9-1aF	C8_9-1AM	0	6.2	44.6	0.9	0	6.6	45	53.3	0	0.8
10	C1	C6_10-2CM	C6	10-2C	M	6	C6_9-1aF	C8_9-1AM	0	9	40.2	0	0	5.9	44.2	35.8	5.2	0.6
10	C1	C7_10-1AM	C7	10-1A	M	6	C7_9-1aF	C9_9-1AM	0	10.9	38.8	3	0	5.6	39.4	30.2	0	0.7
10	C1	C7_10-1BM	C7	10-1B	M	6	C7_9-1aF	C9_9-1AM	0	15.7	29.1	3.1	0	9.5	36	44.1	0	0.8
10	C1	C7_10-2AM	C7	10-2A	M	6	C7_9-1aF	C9_9-1AM	0	14.5	35.6	5	0	4.9	37.4	36.6	0	0.5
10	C1	C7_10-2BM	C7	10-2B	M	6	C7_9-1aF	C9_9-1AM	0	9	32.1	2.4	0	7.6	41.2	41.9	1	0.7
10	C1	C7_10-3AM	C7	10-3A	M	6	C7_9-1aF	C9_9-1AM	0	15.3	37.2	7.5	0	21.3	31.1	49.2	0	1.7
10	C1	C8_10-1AM	C8	10-1A	M	6	C8_9-1aF	C14_9-1AM	0	11.8	37.2	4.6	0	17	28.8	45.5	0	0.8
10	C1	C8_10-1BM	C8	10-1B	M	6	C8_9-1aF	C14_9-1AM	0	12.3	34	21.4	1.2	19.9	28	52.6	0	0.9
10	C1	C8_10-1CM	C8	10-1C	M	6	C8_9-1aF	C14_9-1AM	0	13.6	34.5	0	0	5	40.6	36.3	0.3	0.8
10	C1	C8_10-2AM	C8	10-2A	M	6	C8_9-1aF	C14_9-1AM	1	14.8	35.2	1.7	0	11.4	37.7	33.2	0	0.5
10	C1	C9_10-1AM	C9	10-1A	M	6	C9_9-1aF	C13_9-1AM	0	12.5	39.6	5	0	18.2	30.5	52.1	0	1.3
10	C1	C9_10-1BM	C9	10-1B	M	6	C9_9-1aF	C13_9-1AM	0	19.7	18.9	0	0	13.3	33.2	50.5	0	0.8
10	C1	C9_10-1CM	C9	10-1C	M	6	C9_9-1aF	C13_9-1AM	0	10.6	41.3	0.4	0	6.7	43	43.9	0	1.8
10	C1	C9_10-2AM	C9	10-2A	M	6	C9_9-1aF	C13_9-1AM	0	25.5	23.9	0	0	0.3	50	49.4	1	0.6
10	C1	C9_10-2BM	C9	10-2B	M	6	C9_9-1aF	C13_9-1AM	0	15.8	37.2	1.7	0	5.3	43.7	49.5	0	0.9
10	C1	C10_10-1AM	C10	10-1A	M	6	C2_9-1aF	C7_9-1AM	0	4.6	13.6	1.1	0	5.5	39.2	36.6	0.9	0.6
10	C1	C10_10-1BM	C10	10-1B	M	6	C2_9-1aF	C7_9-1AM	0	16.7	21.4	0.7	0	6.5	35.8	43.2	0.2	0.6
10	C1	C10_10-2AM	C10	10-2A	M	6	C2_9-1aF	C7_9-1AM	0	3.4	20.5	1.5	0	5.2	44	44.1	0	0.6
10	C1	C10_10-2BM	C10	10-2B	M	6	C2_9-1aF	C7_9-1AM	0	6.2	45.1	2.8	0.3	4.6	44	38.7	0.6	0.5
10	C1	C10_10-2CM	C10	10-2C	M	6	C2_9-1aF	C7_9-1AM	0	9.2	25.1	0.6	0	3	49.1	27.7	2.8	0.3
10	C1	C11_10-1AM	C11	10-1A	M	6	C11_9-1aF	C6_9-1AM	1	8.7	43.1	1.6	0	10.4	30.8	41.8	0.1	0.7
10	C1	C11_10-2AM	C11	10-2A	M	6	C11_9-1aF	C6_9-1AM	0	0	34.6	0	0	14.5	34.7	48.3	0.4	0.7
10	C1	C11_10-2BM	C11	10-2B	M	6	C11_9-1aF	C6_9-1AM	0	15.5	37.2	13	0	13.7	39.6	53.6	0	1.3
10	C1	C11_10-2CM	C11	10-2C	M	6	C11_9-1aF	C6_9-1AM	0	4.1	35.1	0.6	0	8.8	41.9	42.5	0.4	0.7
10	C1	C11_10-3AM	C11	10-3A	M	6	C11_9-1aF	C6_9-1AM	0	7.8	47.8	5.4	0.2	16.6	34.2	43.7	0	1.3
10	C1	C12_10-2AM	C12	10-2A	M	6	C12_9-1aF	C15_9-2AM	1	6.2	8.2	1.2	0	9.7	42.3	32.6	3.1	0.4
10	C1	C13_10-1AM	C13	10-1A	M	6	C13_9-1aF	C1_9-1AM	0	14.1	25.6	3.4	0	17.1	32.5	49.9	0	0.6
10	C1	C13_10-1BM	C13	10-1B	M	6	C13_9-1aF	C1_9-1AM	0	6.4	19.8	0.4	0	10.4	40.5	44	0	1
10	C1	C13_10-2AM	C13	10-2A	M	6	C13_9-1aF	C1_9-1AM	0	19	30.7	10.7	0	29	19.1	50.9	0	0.9
10	C1	C13_10-2BM	C13	10-2B	M	6	C13_9-1aF	C1_9-1AM	0	15.8	24.3	5.6	0	20.8	28.5	49.7	0	1
10	C1	C13_10-3AM	C13	10-3A	M	6	C13_9-1aF	C1_9-1AM	0	24	13.5	0.7	0	4.4	45	35.4	0	0.4
10	C1	C14_10-1AM	C14	10-1A	M	6	C14_9-1aF	C12_9-1CM	0	26.2	24.7	1.7	0	11.7	35.2	46.6	0	0.6
10	C1	C14_10-2AM	C14	10-2A	M	6	C14_9-1aF	C12_9-1CM	0	13.5	38	9.4	0	23.1	29.4	49.6	0	1.4
10	C1	C14_10-2BM	C14	10-2B	M	6	C14_9-1aF	C12_9-1CM	0	10.7	40.2	0.9	0	21	30.9	48.3	0	0.9
10	C1	C14_10-2CM	C14	10-2C	M	6	C14_9-1aF	C12_9-1CM	0	19	10.2	8.3	0	26.2	23.7	46.5	0	1
10	C1	C15_10-1AM	C15	10-1A	M	6	C15_9-1aF	C2_9-1AM	1	7.4	34.2	2.5	0	6.4	34.8	29.5	0.5	0.4
10	C1	C15_10-2AM	C15	10-2A	M	6	C15_9-1aF	C2_9-1AM	0	12.1	32.4	0.2	0	4.8	42.5	37	0.1	0.8
10	C1	C15_10-2BM	C15	10-2B	M	6	C15_9-1aF	C2_9-1AM	0	6.2	39.8	0.6	0	5.2	39.2	31.3	0	0.5
10	C1	C15_10-3AM	C15	10-3A	M	6	C15_9-1aF	C2_9-1AM	0	8.5	35.9	0.2	0	5.6	44.2	37.9	0	0.6
10	C1	C15_10-3BM	C15	10-3B	M	6	C15_9-1aF	C2_9-1AM	0	13.7	41.4	0.5	0	3.2	47.3	33.9	1.7	0.3
10	C1	C16_10-1AM	C16	10-1A	M	6	C1_9-1bF	C5_9-1BM	0	0.3	1.6	0	0	13.7	32.8	53.6	0	0.4
10	C1	C16_10-1BM	C16	10-1B	M	6	C1_9-1bF	C5_9-1BM	0	10	32.2	1	0	5.2	42.4	23.9	0	0.4
10	C1	C16_10-1CM	C16	10-1C	M	6	C1_9-1bF	C5_9-1BM	0	8	40.9	4.4	0	10.6	37	44.8	0	0.4
10	C1	C16_10-2AM	C16	10-2A	M	6	C1_9-1bF	C5_9-1BM	0	8.4	42.1	0.6	0	2.4	44.9	30.9	0	0.6
10	C1	C16_10-2BM	C16	10-2B	M	6	C1_9-1bF	C5_9-1BM	0	4.6	48.9	0.8	0	1.5	50.1	0	1.5	0.4
11	C1	C1_11-1aF	C1	11-1a	F	6	C1_10-1aF	C16_10-1AM	0	5.8	41.2	1.2	0.3	4.8	40.5	41.4	2.2	0.8
11	C1	C1_11-1bF	C1	11-1b	F	6	C1_10-1aF	C16_10-1AM	0	9.9	31.8	1.3	0	11.9	33.5	52.8	0.4	0.7
11	C1	C1_11-2aF	C1	11-2a	F	6	C1_10-1aF	C16_10-1AM	0	16.4	32.8	3.5	0	21.5	25.7	53.4	0	0.8
11	C1	C1_11-2bF	C1	11-2b	F	6	C1_10-1aF	C16_10-1AM	0	7.2	33.4	1.4	0	6.1	37.9	56.3	0.3	0.7
11	C1	C1_11-2cF	C1	11-2c	F	6	C1_10-1aF	C16_10-1AM	0	17.1	31.1	0.1	0	3.6	43.4	42.8	0.2	0.7
11	C1	C2_11-1aF	C2	11-1a	F	6	C2_10-1aF	C8_10-1AM	0	10.2	24.2	0.6	0.2	9.8	35.1	51.1	2.1	0.8
11	C1	C2_11-1bF	C2	11-1b	F	6	C2_10-1aF	C8_10-1AM	0	8	41.9	0.8	0.3	8.7	38.1	48.1	5	0.9
11	C1	C2_11-1cF	C2	11-1c	F	6	C2_10-1aF	C8_10-1AM	0	8.2	29.9	0	0.5	11.7	34.8	46.7	0.5	0.7
11	C1	C2_11-1dF	C2	11-1d	F	6	C2_10-1aF	C8_10-1AM	0	6.5	43.4	1.6	5.3	6.4	40.9	33.3	2.7	0.6
11	C1	C2_11-2aF	C2	11-2a	F	6	C2_10-1aF	C8_10-1AM	0	7.6	32.3	0	0.4	8.6	35.5	30.1	5.2	0.5
11	C1	C3_11-1aF	C3	11-1a	F	6	C13_10-1bF	C3_10-1AM	0	13.3	32.9	0.9	0	13.2	33	30.6	0	0.7
11	C1	C3_11-1bF	C3	11-1b	F	6	C13_10-1bF	C3_10-1AM	0	13.2	31.5	0.8	0	14.1	35.8	46	0	0.7
11	C1	C3_11-1cF	C3	11-1c	F	6	C13_10-1bF	C3_10-1AM	0	9.1	37.4	0.7	0	4.1	44.4	37.9	1.1	0.4
11	C1	C3_11-1dF	C3	11-1d	F	6	C13_10-1bF	C3_10-1AM	0	2.3	2.3	0	0	13.7	35.3	54.1	0.2	0.3
11	C1	C4_11-1aF	C4	11-1a	F	6	C4_10-1aF	C9_10-1AM	0	13.5	29.5	1.2	0	29.5	20.6	53.6	0	2
11	C1	C4_11-1bF	C4	11-1b	F	6	C4_10-1aF	C9_10-1AM	0	4.6	47.4	1.6	0	18.8	31.8	55.5	0	1.8
11	C1	C4_11-1cF	C4	11-1c	F	6	C4_10-1aF	C9_10-1AM	0	14.2	25.7	0.3	0	6.1	26.6	57.6	0	1.9
11	C1	C4_11-2aF	C4	11-2a	F	6	C4_10-1aF	C9_10-1AM	0	6.9	33.8	1.2	0	14.3	32.5	55.3	0.3	2.4
11	C1	C4_11-2bF	C4	11-2b	F	6	C4_10-1aF	C9_10-1AM	0	10.6	32.9	5	0	6.9	36.8	41.1	0	0.9
11	C1	C5_11-1aF	C5	11-1a	F	6	C5_10-1aF	C1_10-1BM	0	0	3	0	0	13.6	29.5	58.3	0.2	0.8
11	C1	C5_11-1bF	C5	11-1b	F	6	C5_10-1aF	C1_10-1BM	0	4.2	42.7	0.8	0	14.8	31.4	54.1	0	1.1
11	C1	C5_11-1cF	C5	11-1c	F	6	C5_10-1aF	C1_10-1BM	0	4.7	50.5	0.8	0	5.9	46.7	39.9	0.4	0.7
11	C1	C6_11-1aF	C6	11-1a	F	6	C6_10-1aF	C15_10-1AM	0	13.7	36.2	0.6	0	2.5	43.6	29	1	0.8
11	C1	C6_11-1bF	C6	11-1b	F	6	C6_10-1aF	C15_10-1AM	0	5.8	45.5	1.3	0	8.2	20.8	45.5	0	1.4
11	C1	C6_11-1cF	C6	11-1c	F	6	C6_10-1aF	C15_10-1AM	0	5.8	38.3	0.9	2.9	3.9	46	25.2	0	0.3
11	C1	C6_11-2aF	C6	11-2a	F	6	C6_10-1aF	C15_10-1AM	0	0	38.1	2.1	0	7.6	43.1	50.2	0	1.2
11	C1	C6_11-2bF	C6	11-2b	F	6	C6_10-1aF	C15_10-1AM	0	10.9	34.3	0.5	0	6.4	40.2	43.6	2.4	0.4
11	C1	C8_11-1aF	C8	11-1a	F	6	C8_10-1aF	C4_10-1AM	0	6.7	43.6	4	0	15.6	33.1	50.7	0	0.6
11	C1	C8_11-2aF	C8	11-2a	F	6	C8_10-1aF	C4_10-1AM	0	10.3	30.9	0	1.1	3.2	46.2	24.8	10.4	0.4
11	C1	C8_11-2bF	C8	11-2b	F	6	C8_10-1aF	C4_10-1AM	0	15.3	29.2	0	1.3	22.9	27.4	46.2	2.4	0.4
11	C1	C8_11-2cF	C8	11-2c	F	6	C8_10-1aF	C4_10-1AM	0	10.1	37.7	0	0.7	6.7	40.7	29.5	1.9	0.3
11	C1	C8_11-2dF	C8	11-2d	F	6	C8_10-1aF	C4_10-1AM	0	7.1	41.9	2.9	0	20.5	30.9	47.1	0.1	1.3
11	C1	C9_11-1aF	C9	11-1a	F	6	C9_10-1aF	C5_10-1AM	1	15.1	33.7	0.2	0.2	4.6	46.4	29.9	1.6	0.7
11	C1	C9_11-2aF	C9	11-2a	F	6	C9_10-1aF	C5_10-1AM	0	12	32.4	0.7	0	3.8	42.4	47.4	1.5	0.7
11	C1	C9_11-2bF	C9	11-2b	F	6	C9_10-1aF	C5_10-1AM	0	12.9	21.4	13.1	0.9	11.8	30.4	42.7	0.8	0.5
11	C1	C9_11-2cF	C9	11-2c	F	6	C9_10-1aF	C5_10-1AM	0	9.3	40.3	1.7	0	6	40.1	50.9	0	1
11	C1	C9_11-2dF	C9	11-2d	F	6	C9_10-1aF	C5_10-1AM	0	8	19.8	0.3	0	12.7	38.4	51.3	0.6	0.7
11	C1	C10_11-1aF	C10	11-1a	F	6	C12_10-1bF	C6_10-2AM	0	10.9	40	0.4	0	17.2	28.3	36.9	0	0.9
11	C1	C10_11-1bF	C10	11-1b	F	6	C12_10-1bF	C6_10-2AM	0	24.6	27.4	1.8	0.3	7.4	36.6	24	0.2	0.4
11	C1	C11_11-1aF	C11	11-1a	F	6	C11_10-1aF	C13_10-1AM	0	10	40.5	3.5	0	10.3	37.2	50.2	0.9	0.8
11	C1	C11_11-1bF	C11	11-1b	F	6	C11_10-1aF	C13_10-1AM	0	13.3	33.1	1.7	0	8.7	36.9	48.1	0.2	1
11	C1	C11_11-2aF	C11	11-2a	F	6	C11_10-1aF	C13_10-1AM	1	8.7	45.3	4.1	0	12.2	37.4	38.6	0	0.7
11	C1	C12_11-1aF	C12	11-1a	F	6	C12_10-1aF	C7_10-1AM	0	18.6	29.7	0	0	6	39.9	51.8	0.8	0.3
11	C1	C12_11-1bF	C12	11-1b	F	6	C12_10-1aF	C7_10-1AM	0	4.2	26.9	0	0.4	5.1	45.1	52.9	0.7	0.9
11	C1	C12_11-2aF	C12	11-2a	F	6	C12_10-1aF	C7_10-1AM	1	26.2	21.3	0.3	0	2.6	41.7	32.9	4.3	0.4
11	C1	C12_11-3aF	C12	11-3a	F	6	C12_10-1aF	C7_10-1AM	0	7.5	36.5	0.3	0	2.5	41.7	27.2	3.2	0.4
11	C1	C12_11-3bF	C12	11-3b	F	6	C12_10-1aF	C7_10-1AM	0	21.5	8.5	0	0	6.6	36.8	53	0.8	0.7
11	C1	C13_11-1aF	C13	11-1a	F	6	C13_10-1aF	C10_10-1AM	0	6.3	44.7	2.1	0	7.4	40.5	39.6	2.4	0.4
11	C1	C13_11-1bF	C13	11-1b	F	6	C13_10-1aF	C10_10-1AM	0	7.3	30	3	0	12.2	37.8	53.9	0	0.4
11	C1	C13_11-2aF	C13	11-2a	F	6	C13_10-1aF	C10_10-1AM	0	5	46.8	2.5	0.6	7.7	44	21.6	1.6	0.4
11	C1	C13_11-2bF	C13	11-2b	F	6	C13_10-1aF	C10_10-1AM	0	9.9	39.9	1	0	3.7	46.6	25.8	0.7	0.8
11	C1	C13_11-2cF	C13	11-2c	F	6	C13_10-1aF	C10_10-1AM	0	5.5	12.5	1.4	0	11.9	35.1	34.2	1.6	1.1
11	C1	C14_11-1aF	C14	11-1a	F	6	C14_10-1aF	C3_10-2AM	0	7.3	45.9	3.9	0	8.2	35.5	44.7	0	0.9
11	C1	C14_11-1bF	C14	11-1b	F	6	C14_10-1aF	C3_10-2AM	0	7.4	45.3	3.4	0	7.3	44.2	34.2	1.4	1
11	C1	C14_11-1cF	C14	11-1c	F	6	C14_10-1aF	C3_10-2AM	0	16.2	34.7	2.2	0	11	38.3	47.3	2.6	1.2
11	C1	C14_11-1dF	C14	11-1d	F	6	C14_10-1aF	C3_10-2AM	0	18.4	34.5	4.9	0.2	16.9	32.9	41.1	0.4	0.7
11	C1	C14_11-1eF	C14	11-1e	F	6	C14_10-1aF	C3_10-2AM	0	10.6	39.9	2.4	0	19.9	27.8	51.8	0	0.8
11	C1	C15_11-1aF	C15	11-1a	F	6	C15_10-1aF	C2_10-1AM	1	15.5	34.2	7.6	0	15.2	32	47	0.4	0.6
11	C1	C15_11-2aF	C15	11-2a	F	6	C15_10-1aF	C2_10-1AM	0	14.9	14.9	0	0	3	41.2	15.8	1.5	0.6
11	C1	C15_11-2bF	C15	11-2b	F	6	C15_10-1aF	C2_10-1AM	0	10	34.5	1.1	0.2	13.5	31.6	43	0.1	0.7
11	C1	C15_11-3aF	C15	11-3a	F	6	C15_10-1aF	C2_10-1AM	1	10.5	32.8	0.9	0.2	6.2	41.4	44.1	3.2	0.4
11	C1	C16_11-1aF	C16	11-1a	F	6	C16_10-1aF	C14_10-1AM	0	16.3	29.5	1.5	1.4	10.2	39.2	42.6	2.4	0.7
11	C1	C16_11-1cF	C16	11-1c	F	6	C16_10-1aF	C14_10-1AM	0	16.3	34.1	1.1	0	6.4	37.6	37.5	0	0.8
11	C1	C16_11-2aF	C16	11-2a	F	6	C16_10-1aF	C14_10-1AM	0	8.3	32.1	4	0	24.6	26.7	51.5	0	1
11	C1	C16_11-2bF	C16	11-2b	F	6	C16_10-1aF	C14_10-1AM	0	7.2	33.8	0.4	0	7.3	42.7	40.5	0.6	1
11	C1	C16_11-2cF	C16	11-2c	F	6	C16_10-1aF	C14_10-1AM	0	16.9	23.9	2.9	0	6	44.7	34.9	2	0.8
11	C1	C1_11-1AM	C1	11-1A	M	6	C1_10-1aF	C16_10-1AM	0	0	0	0	0	22.1	26.8	55.3	0	0.7
11	C1	C1_11-1BM	C1	11-1B	M	6	C1_10-1aF	C16_10-1AM	0	12.1	19.5	0.7	0	10.5	40.6	48.7	0.2	0.4
11	C1	C1_11-1CM	C1	11-1C	M	6	C1_10-1aF	C16_10-1AM	0	0.8	0	0	0	11.1	24.4	57.2	0	0.9
11	C1	C1_11-2AM	C1	11-2A	M	6	C1_10-1aF	C16_10-1AM	0	8.5	35.2	1.4	0	9	40.3	45.7	0	1
11	C1	C1_11-2BM	C1	11-2B	M	6	C1_10-1aF	C16_10-1AM	0	27.8	16.4	0	0	0.3	5.9	57.8	0.3	0.7
11	C1	C2_11-2AM	C2	11-2A	M	6	C2_10-1aF	C8_10-1AM	0	6.7	41	1.4	0	6	41.4	33.9	0	0.5
11	C1	C2_11-2BM	C2	11-2B	M	6	C2_10-1aF	C8_10-1AM	0	4.6	37.5	0	0	7.4	41.6	27	5	0.3
11	C1	C3_11-1AM	C3	11-1A	M	6	C13_10-1bF	C3_10-1AM	0	11	39.5	3.7	0	19.1	28.6	51.9	0.1	1
11	C1	C3_11-1BM	C3	11-1B	M	6	C13_10-1bF	C3_10-1AM	0	8.4	36.3	1.8	0	18	29.3	52.4	0	0.7
11	C1	C3_11-1CM	C3	11-1C	M	6	C13_10-1bF	C3_10-1AM	0	13.4	32.3	0.6	0	9.8	36.3	34.7	0.3	0.9
11	C1	C3_11-1DM	C3	11-1D	M	6	C13_10-1bF	C3_10-1AM	0	7.7	41.5	0.6	0	20.3	30.1	49.8	0	0.7
11	C1	C4_11-1AM	C4	11-1A	M	6	C4_10-1aF	C9_10-1AM	0	4.8	42.3	2.5	0	19.4	26.4	57.1	0	1.5
11	C1	C4_11-1BM	C4	11-1B	M	6	C4_10-1aF	C9_10-1AM	0	9.7	43.3	2	0	10.1	40.4	26.3	0	0.7
11	C1	C4_11-1CM	C4	11-1C	M	6	C4_10-1aF	C9_10-1AM	0	4.9	39.5	0.6	0	17.1	31.6	53.7	0	1.1
11	C1	C4_11-1DM	C4	11-1D	M	6	C4_10-1aF	C9_10-1AM	0	6.8	40.2	1.1	0	6.3	43.7	43.1	0.8	0.5
11	C1	C4_11-2AM	C4	11-2A	M	6	C4_10-1aF	C9_10-1AM	0	5	40.6	1	0	9.3	31.9	52.6	0	1.1
11	C1	C5_11-1AM	C5	11-1A	M	6	C5_10-1aF	C1_10-1BM	0	2	47.4	0	0	17.2	32.3	48.8	0.3	0.9
11	C1	C5_11-1BM	C5	11-1B	M	6	C5_10-1aF	C1_10-1BM	0	6.8	44.7	0.8	0	4.3	49.8	46.6	4.8	0.7
11	C1	C6_11-2AM	C6	11-2A	M	6	C6_10-1aF	C15_10-1AM	0	5.7	36.9	2.6	1.5	13.5	37.4	51.7	0	1
11	C1	C6_11-2BM	C6	11-2B	M	6	C6_10-1aF	C15_10-1AM	0	10.3	35.4	0.8	0	16.7	31.2	44.5	0.1	1
11	C1	C6_11-2CM	C6	11-2C	M	6	C6_10-1aF	C15_10-1AM	0	1.7	16.3	0	0	6.9	39.8	50.5	0.5	1.1
11	C1	C6_11-3AM	C6	11-3A	M	6	C6_10-1aF	C15_10-1AM	0	32.1	20.2	0.6	0	6.1	37.8	34.1	0	0.8
11	C1	C6_11-3BM	C6	11-3B	M	6	C6_10-1aF	C15_10-1AM	0	5.1	19.8	0.6	0	6.4	40.8	40.8	1.7	0.7
11	C1	C8_11-1AM	C8	11-1A	M	6	C8_10-1aF	C4_10-1AM	0	18.9	30.5	4.8	0	6.8	41.7	58.1	0	0.7
11	C1	C8_11-2AM	C8	11-2A	M	6	C8_10-1aF	C4_10-1AM	0	10.8	39.1	3.5	0	4.9	43.9	27.2	1.4	0.9
11	C1	C8_11-2BM	C8	11-2B	M	6	C8_10-1aF	C4_10-1AM	0	11.4	40.5	6.3	0	32.7	20.5	47.6	0	1.9
11	C1	C8_11-2CM	C8	11-2C	M	6	C8_10-1aF	C4_10-1AM	0	2.6	0.5	0	0	8.3	3.2	57.3	0	0.8
11	C1	C8_11-3AM	C8	11-3A	M	6	C8_10-1aF	C4_10-1AM	0	6.3	43.3	1.2	0	7.3	39.7	34.6	7.8	0.3
11	C1	C9_11-1AM	C9	11-1A	M	6	C9_10-1aF	C5_10-1AM	1	13.1	25.9	0	0	2.9	44.4	34	1.2	0.5
11	C1	C9_11-2AM	C9	11-2A	M	6	C9_10-1aF	C5_10-1AM	0	5.8	40.6	2.9	0	3.9	39	41.3	1.5	0.4
11	C1	C9_11-2BM	C9	11-2B	M	6	C9_10-1aF	C5_10-1AM	0	7.1	39.7	0.7	0	7.7	40.1	44.6	1.2	0.4
11	C1	C9_11-2CM	C9	11-2C	M	6	C9_10-1aF	C5_10-1AM	0	17	27.6	1	0.1	4.7	41.1	43.4	0.6	0.5
11	C1	C9_11-2DM	C9	11-2D	M	6	C9_10-1aF	C5_10-1AM	0	8.1	32.7	0.9	1.3	7.2	33.7	42	2.2	1
11	C1	C10_11-1AM	C10	11-1A	M	6	C12_10-1bF	C6_10-2AM	0	14.9	38.3	5.4	0	24.6	28.6	43.5	0	0.9
11	C1	C10_11-1BM	C10	11-1B	M	6	C12_10-1bF	C6_10-2AM	0	15.2	33.6	3.5	0	27.2	24.2	48.7	0	0.9
11	C1	C10_11-1CM	C10	11-1C	M	6	C12_10-1bF	C6_10-2AM	0	0.1	5.8	0	0	17.4	33.2	45.4	0.2	1.2
11	C1	C11_11-1AM	C11	11-1A	M	6	C11_10-1aF	C13_10-1AM	0	6.1	40.8	3.1	0	15.2	30.5	43	0	0.9
11	C1	C11_11-1BM	C11	11-1B	M	6	C11_10-1aF	C13_10-1AM	0	10.6	40.5	3.2	0	7.7	43.7	37.7	0	1.5
11	C1	C11_11-2AM	C11	11-2A	M	6	C11_10-1aF	C13_10-1AM	0	11.2	41.9	2.1	0	16.4	34.1	42.6	0	0.9
11	C1	C11_11-2BM	C11	11-2B	M	6	C11_10-1aF	C13_10-1AM	0	4.8	48.6	1.9	0	11.6	40.1	46	0	0.9
11	C1	C11_11-2CM	C11	11-2C	M	6	C11_10-1aF	C13_10-1AM	0	8.1	46	3.7	0	26.2	24	52.2	0	1.6
11	C1	C12_11-1AM	C12	11-1A	M	6	C12_10-1aF	C7_10-1AM	0	19.5	25	0.5	0	5.9	43.7	44.9	0	0.8
11	C1	C12_11-1BM	C12	11-1B	M	6	C12_10-1aF	C7_10-1AM	0	15.5	25.1	0	0.3	3.7	44.9	36.7	2.4	0.2
11	C1	C12_11-1CM	C12	11-1C	M	6	C12_10-1aF	C7_10-1AM	0	16.1	25.5	1.3	0	13.6	34.8	48.5	0	1
11	C1	C12_11-1DM	C12	11-1D	M	6	C12_10-1aF	C7_10-1AM	0	16.9	37.1	1.1	0	6.6	43.7	40.3	1.3	0.4
11	C1	C12_11-2AM	C12	11-2A	M	6	C12_10-1aF	C7_10-1AM	0	13.4	29.3	0	0.2	12.2	37.2	46.9	0.2	0.8
11	C1	C13_11-1AM	C13	11-1A	M	6	C13_10-1aF	C10_10-1AM	0	5.8	38.3	2	0	17.6	31.1	45.2	0.8	0.7
11	C1	C13_11-1BM	C13	11-1B	M	6	C13_10-1aF	C10_10-1AM	0	17.2	25.8	1	0	3.6	41.6	34.6	0.2	0.3
11	C1	C13_11-1CM	C13	11-1C	M	6	C13_10-1aF	C10_10-1AM	0	7.8	33.5	1.9	0	4.9	42.9	44.3	0.5	0.3
11	C1	C13_11-2AM	C13	11-2A	M	6	C13_10-1aF	C10_10-1AM	0	14.6	30.7	0.4	0	6.9	40.2	35.9	1.1	0.4
11	C1	C13_11-2BM	C13	11-2B	M	6	C13_10-1aF	C10_10-1AM	0	14	34.3	0.6	0	15	34.9	45.8	0.5	1.1
11	C1	C14_11-1AM	C14	11-1A	M	6	C14_10-1aF	C3_10-2AM	1	11.6	42.6	1.7	1.8	4.6	43	42	3	0.5
11	C1	C14_11-2AM	C14	11-2A	M	6	C14_10-1aF	C3_10-2AM	0	5.5	49.8	0.7	5.1	5.9	46.3	35.7	9.6	0.3
11	C1	C14_11-2BM	C14	11-2B	M	6	C14_10-1aF	C3_10-2AM	0	16	35.3	0.7	0	7.2	40.6	30.5	3.4	0.4
11	C1	C14_11-2CM	C14	11-2C	M	6	C14_10-1aF	C3_10-2AM	0	4.9	41	0.7	0.2	19.2	33	52.8	0.2	0.7
11	C1	C14_11-2DM	C14	11-2D	M	6	C14_10-1aF	C3_10-2AM	0	7.2	45.7	0	0	11.6	42.8	54.2	0	1
11	C1	C15_11-1AM	C15	11-1A	M	6	C15_10-1aF	C2_10-1AM	0	12.3	38.1	0.5	0	7.6	40.5	36.9	0.5	0.9
11	C1	C15_11-1BM	C15	11-1B	M	6	C15_10-1aF	C2_10-1AM	0	9.9	39.1	0.8	0	34.4	17.9	55.3	0	1.1
11	C1	C15_11-3AM	C15	11-3A	M	6	C15_10-1aF	C2_10-1AM	1	11.9	25.6	0	0	5.7	40.9	37.6	1.9	0.8
11	C1	C16_11-1AM	C16	11-1A	M	6	C16_10-1aF	C14_10-1AM	1	8.5	39.9	3.3	0	2.6	47.2	27.7	5.4	0.5
11	C1	C16_11-2AM	C16	11-2A	M	6	C16_10-1aF	C14_10-1AM	0	15.1	34	1.2	0	12.7	36	41.6	1.5	0.7
11	C1	C16_11-2BM	C16	11-2B	M	6	C16_10-1aF	C14_10-1AM	0	1.2	3.4	1.2	0	16.8	34	39.2	1.7	0.4
11	C1	C16_11-3AM	C16	11-3A	M	6	C16_10-1aF	C14_10-1AM	0	18.6	34.5	2.1	0	9.5	39.5	35.3	0.9	0.3
11	C1	C16_11-3BM	C16	11-3B	M	6	C16_10-1aF	C14_10-1AM	0	8.5	41.9	35.3	1.2	12.8	36.8	41.8	1.3	0.3
12	C1	C1_12-1aF	C1	12-1a	F	6	C1_11-1aF	C6_11-2AM	9	8.8	35.2	0.4	0	18.2	30.4	50.5	0	0.4
12	C1	C1_12-1bF	C1	12-1b	F	6	C1_11-1aF	C6_11-2AM	9	6.1	37.8	0.6	0	4	39.3	36.9	0	0.6
12	C1	C1_12-2aF	C1	12-2a	F	6	C1_11-1aF	C6_11-2AM	9	11	41.2	1.1	0.3	10	39.7	43.3	1.5	0.3
12	C1	C1_12-2bF	C1	12-2b	F	6	C1_11-1aF	C6_11-2AM	9	21.6	28.2	0	0	15.6	36.7	53	0	0.9
12	C1	C1_12-2cF	C1	12-2c	F	6	C1_11-1aF	C6_11-2AM	9	3.6	32.6	0	0	3.8	49.1	41.4	1.3	0.4
12	C1	C2_12-1aF	C2	12-1a	F	6	C2_11-1aF	C12_11-1AM	9	7.8	42	0	0.3	5.8	43.7	33.1	1.4	0.3
12	C1	C2_12-2aF	C2	12-2a	F	6	C2_11-1aF	C12_11-1AM	9	3.5	35.2	0.8	0.7	7.6	40.2	34.9	1	0.4
12	C1	C2_12-2bF	C2	12-2b	F	6	C2_11-1aF	C12_11-1AM	9	4.2	38.5	0.1	0.1	9.6	39.2	42.7	1.3	0.7
12	C1	C2_12-2cF	C2	12-2c	F	6	C2_11-1aF	C12_11-1AM	9	8.3	38.7	1	0	3	29.8	23	0	0.7
12	C1	C2_12-3aF	C2	12-3a	F	6	C2_11-1aF	C12_11-1AM	9	18.8	28.9	0	0.2	3.2	46.3	28	5.3	0.3
12	C1	C3_12-1aF	C3	12-1a	F	6	C3_11-1aF	C5_11-1AM	9	5.4	48.5	0	0	5.8	44.4	33	1.1	0.7
12	C1	C3_12-1bF	C3	12-1b	F	6	C3_11-1aF	C5_11-1AM	9	7.6	48.5	1.6	0	4.9	44.5	34.2	1	0.9
12	C1	C3_12-1cF	C3	12-1c	F	6	C3_11-1aF	C5_11-1AM	9	6.2	43.6	0.4	0	4.6	49.5	41.1	0.9	0.6
12	C1	C3_12-2aF	C3	12-2a	F	6	C3_11-1aF	C5_11-1AM	9	7.4	41.8	0	0	5.1	42.1	49.6	0.8	1.1
12	C1	C3_12-2bF	C3	12-2b	F	6	C3_11-1aF	C5_11-1AM	9	3.2	48.6	0.4	0	2.8	44	20.7	0.7	0.4
12	C1	C4_12-1aF	C4	12-1a	F	6	C4_11-1aF	C14_11-1AM	9	3.2	45.8	0	0	12.1	38	38.8	0.3	1.1
12	C1	C4_12-1bF	C4	12-1b	F	6	C4_11-1aF	C14_11-1AM	9	4.3	48.9	0.5	0	6.6	44	49.3	0.2	0.7
12	C1	C4_12-2aF	C4	12-2a	F	6	C4_11-1aF	C14_11-1AM	9	5.8	46.3	0.4	0	17.3	34.6	50.5	1.3	1.1
12	C1	C4_12-2bF	C4	12-2b	F	6	C4_11-1aF	C14_11-1AM	9	8.6	44.5	2	0	16.4	34.1	43.4	0	0.9
12	C1	C4_12-2cF	C4	12-2c	F	6	C4_11-1aF	C14_11-1AM	9	6.2	44.6	3	0	12.4	38.5	46.9	0.8	1.1
12	C1	C5_12-1aF	C5	12-1a	F	6	C5_11-1aF	C16_11-1AM	9	3	35.5	0.6	0	10.6	39.4	41.5	0.2	0.8
12	C1	C5_12-1bF	C5	12-1b	F	6	C5_11-1aF	C16_11-1AM	9	10.6	30.5	3.9	0	4.2	42.2	36.9	0.5	0.4
12	C1	C5_12-1cF	C5	12-1c	F	6	C5_11-1aF	C16_11-1AM	9	8.5	34	0	0	15.4	34.3	54.7	0	0.9
12	C1	C6_12-2aF	C6	12-2a	F	6	C6_11-1aF	C4_11-1AM	9	7.5	19.6	0	0	1.9	45.9	26.8	3.4	0.4
12	C1	C6_12-2bF	C6	12-2b	F	6	C6_11-1aF	C4_11-1AM	9	11.9	28.2	2.1	0.6	3.9	45.5	41.3	2.9	1
12	C1	C6_12-2cF	C6	12-2c	F	6	C6_11-1aF	C4_11-1AM	9	11.6	39.7	0	0	10.5	39.5	33.7	0.3	0.4
12	C1	C6_12-2dF	C6	12-2d	F	6	C6_11-1aF	C4_11-1AM	9	2.7	11.7	0	0.3	10.4	38.2	55	0.2	1.2
12	C1	C6_12-3aF	C6	12-3a	F	6	C6_11-1aF	C4_11-1AM	9	4.6	30.5	0	0	15.7	28.9	51.3	0.1	0.8
12	C1	C7_12-1aF	C7	12-1a	F	6	C2_11-1bF	C5_11-1BM	9	6.3	42.6	1.1	0.2	6.9	44.3	34.2	0	0.5
12	C1	C7_12-1bF	C7	12-1b	F	6	C2_11-1bF	C5_11-1BM	9	6.9	42.3	0.3	0	12.3	40.5	42.5	0.2	1.1
12	C1	C7_12-1cF	C7	12-1c	F	6	C2_11-1bF	C5_11-1BM	9	9.3	43.1	5.5	0	16.9	32.2	43.2	0	2.2
12	C1	C8_12-1aF	C8	12-1a	F	6	C11_11-1bF	C16_11-2AM	9	9	40.6	1.1	0	11	37.4	47.5	0.4	0.9
12	C1	C8_12-1bF	C8	12-1b	F	6	C11_11-1bF	C16_11-2AM	9	7.2	45.6	1.3	0	7.2	41.7	38.8	0.2	0.7
12	C1	C8_12-1cF	C8	12-1c	F	6	C11_11-1bF	C16_11-2AM	9	17.7	35.4	0.2	0	7.8	43.8	41.5	0.1	0.7
12	C1	C9_12-1aF	C9	12-1a	F	6	C9_11-1aF	C1_11-1AM	9	7.1	47.4	0.3	0	5.4	47.4	47.8	0	1
12	C1	C9_12-1bF	C9	12-1b	F	6	C9_11-1aF	C1_11-1AM	9	7	44.1	0.9	0	9	41.9	49.9	0	1
12	C1	C9_12-1cF	C9	12-1c	F	6	C9_11-1aF	C1_11-1AM	9	10.3	41.7	1.5	0	30.5	22.7	49.8	0	1
12	C1	C9_12-1dF	C9	12-1d	F	6	C9_11-1aF	C1_11-1AM	9	12.1	30.6	0	0	12.9	35.5	37.4	0.8	0.8
12	C1	C9_12-2aF	C9	12-2a	F	6	C9_11-1aF	C1_11-1AM	9	8.9	33.9	0	0	5.2	34.3	52.4	0.9	0.6
12	C1	C10_12-1aF	C10	12-1a	F	6	C10_11-1aF	C3_11-1AM	9	11.1	41.3	1.3	0	18.7	28.7	42.5	0	0.8
12	C1	C10_12-1bF	C10	12-1b	F	6	C10_11-1aF	C3_11-1AM	9	7.2	44.3	5.8	0	27.2	24.4	49.4	0	0.8
12	C1	C10_12-1cF	C10	12-1c	F	6	C10_11-1aF	C3_11-1AM	9	4	46.1	0.2	0	7.5	41.8	25.9	0.6	0.8
12	C1	C10_12-2aF	C10	12-2a	F	6	C10_11-1aF	C3_11-1AM	9	10.9	39.1	0.8	0	5.5	40.8	21.6	0.7	0.7
12	C1	C11_12-1aF	C11	12-1a	F	6	C11_11-1aF	C2_11-2AM	9	10.3	40	0.2	0	13.6	35.7	43.5	0	0.6
12	C1	C11_12-2aF	C11	12-2a	F	6	C11_11-1aF	C2_11-2AM	9	8	44	1.8	0	11.9	36.9	39.1	0.1	0.5
12	C1	C11_12-2bF	C11	12-2b	F	6	C11_11-1aF	C2_11-2AM	9	3.2	42.4	0.5	0	3.8	39.9	24.8	0.6	0.5
12	C1	C11_12-2cF	C11	12-2c	F	6	C11_11-1aF	C2_11-2AM	9	4.1	46	1.4	0	3.5	31.2	32.6	2.5	0.3
12	C1	C11_12-2dF	C11	12-2d	F	6	C11_11-1aF	C2_11-2AM	9	4.5	44.2	2	0	6.1	37.8	28.2	0.1	0.7
12	C1	C12_12-1aF	C12	12-1a	F	6	C12_11-1aF	C9_11-1AM	9	6.8	42.4	0.7	0	10.8	34.6	39.3	0	0.6
12	C1	C12_12-1bF	C12	12-1b	F	6	C12_11-1aF	C9_11-1AM	9	11.6	36.9	0	0	5.9	43	29.2	0.1	0.4
12	C1	C12_12-1cF	C12	12-1c	F	6	C12_11-1aF	C9_11-1AM	9	7.6	38.4	0.2	0	5.1	45.5	35.6	0.6	0.6
12	C1	C13_12-1aF	C13	12-1a	F	6	C13_11-1aF	C6_11-2BM	9	5.2	37.1	0.2	1.5	2.9	48.3	29.3	2.2	0.2
12	C1	C13_12-2aF	C13	12-2a	F	6	C13_11-1aF	C6_11-2BM	9	5.7	38.1	1.6	0	6.5	33.8	44.9	0	0.7
12	C1	C13_12-2bF	C13	12-2b	F	6	C13_11-1aF	C6_11-2BM	9	7.9	18.9	0.4	0	3.4	43.5	52.2	0.6	0.2
12	C1	C13_12-2cF	C13	12-2c	F	6	C13_11-1aF	C6_11-2BM	9	3.5	11	0.5	0	4.9	42.8	26.1	0.8	0.4
12	C1	C13_12-2dF	C13	12-2d	F	6	C13_11-1aF	C6_11-2BM	9	8	0.7	0.4	0	7	26.6	47.9	0	0.5
12	C1	C14_12-1aF	C14	12-1a	F	6	C14_11-1aF	C13_11-1AM	9	8.3	37.4	0	0	6	43.5	25.9	1.9	0.4
12	C1	C14_12-1bF	C14	12-1b	F	6	C14_11-1aF	C13_11-1AM	9	8	43.3	0.2	0	2.9	43.4	15.3	0.4	0.2
12	C1	C14_12-1cF	C14	12-1c	F	6	C14_11-1aF	C13_11-1AM	9	3.6	47.1	0.4	0.3	18.9	32.9	48.2	1.3	0.2
12	C1	C14_12-1dF	C14	12-1d	F	6	C14_11-1aF	C13_11-1AM	9	11.9	41.7	0.7	0	4.3	42.4	32.6	0.5	0.3
12	C1	C14_12-1eF	C14	12-1e	F	6	C14_11-1aF	C13_11-1AM	9	6.7	45.6	2.9	0	8.6	40.2	29.1	0.2	0.6
12	C1	C15_12-1aF	C15	12-1a	F	6	C15_11-1aF	C10_11-1AM	9	10.4	41.5	0.7	0	14.1	34.8	50.4	1	0.8
12	C1	C15_12-1bF	C15	12-1b	F	6	C15_11-1aF	C10_11-1AM	9	13.3	35.4	1.3	0	5.6	42.7	35.9	1.1	0.5
12	C1	C15_12-2aF	C15	12-2a	F	6	C15_11-1aF	C10_11-1AM	9	17.9	33.8	4.3	0	22.1	27.8	36.7	0	0.7
12	C1	C15_12-2bF	C15	12-2b	F	6	C15_11-1aF	C10_11-1AM	9	7.6	40.5	0.5	0	5.6	43	27	1.8	0.6
12	C1	C15_12-2cF	C15	12-2c	F	6	C15_11-1aF	C10_11-1AM	9	20.1	27.4	0.7	0	5.8	42.3	41.4	0.4	0.2
12	C1	C16_12-1aF	C16	12-1a	F	6	C16_11-1aF	C8_11-1AM	9	21.2	27.9	9.6	0	23.9	29.8	55.3	0	5.2
12	C1	C16_12-1bF	C16	12-1b	F	6	C16_11-1aF	C8_11-1AM	9	8.2	43	0.8	0	13.6	38.3	39.9	2.1	0.3
12	C1	C16_12-1cF	C16	12-1c	F	6	C16_11-1aF	C8_11-1AM	9	28.1	19.5	0.4	0.3	11.5	31.9	46.5	0.3	0.7
12	C1	C16_12-1dF	C16	12-1d	F	6	C16_11-1aF	C8_11-1AM	9	14.9	31.9	0.3	0.5	2.8	47.9	19.9	7.9	0.2
12	C1	C16_12-2aF	C16	12-2a	F	6	C16_11-1aF	C8_11-1AM	9	10.1	39.8	1.2	0	14	35.5	31.9	0.2	0.9
12	C1	C1_12-1AM	C1	12-1A	M	6	C1_11-1aF	C6_11-2AM	9	8.8	39.6	0.4	0	7.9	42.7	37.3	0	0.7
12	C1	C1_12-1BM	C1	12-1B	M	6	C1_11-1aF	C6_11-2AM	9	0	0.8	0	0	8.2	37.9	56.6	0	1.2
12	C1	C1_12-1CM	C1	12-1C	M	6	C1_11-1aF	C6_11-2AM	9	8.5	7.9	0	0.2	5.1	32.1	58.2	0.7	0.5
12	C1	C1_12-2AM	C1	12-2A	M	6	C1_11-1aF	C6_11-2AM	9	11.3	40.1	0.2	0	6.1	43.8	38.5	3.3	0.4
12	C1	C1_12-2BM	C1	12-2B	M	6	C1_11-1aF	C6_11-2AM	9	7.1	39	0.6	0	9.3	41.5	40.1	0	0.5
12	C1	C2_12-1AM	C2	12-1A	M	6	C2_11-1aF	C12_11-1AM	9	26.3	26.5	0	0	24	29.8	49.9	0.4	0.7
12	C1	C2_12-1BM	C2	12-1B	M	6	C2_11-1aF	C12_11-1AM	9	8.1	43.7	0.6	0	8.8	41.2	36.9	0	0.8
12	C1	C2_12-1CM	C2	12-1C	M	6	C2_11-1aF	C12_11-1AM	9	6.7	3.5	0	0	2.1	43.5	17.2	5.6	0.2
12	C1	C2_12-2AM	C2	12-2A	M	6	C2_11-1aF	C12_11-1AM	9	27.6	13.9	0.3	0.2	8.5	40.7	52.1	2.6	0.3
12	C1	C2_12-2BM	C2	12-2B	M	6	C2_11-1aF	C12_11-1AM	9	7.9	43.5	1.2	0	6.5	43	46.8	0	1.1
12	C1	C3_12-1AM	C3	12-1A	M	6	C3_11-1aF	C5_11-1AM	9	8.5	42.2	0	0	2.6	44.1	26.8	1.3	0.5
12	C1	C3_12-1BM	C3	12-1B	M	6	C3_11-1aF	C5_11-1AM	9	8.2	42.1	0.2	0.1	6.6	42.6	32.5	6.3	0.3
12	C1	C3_12-1CM	C3	12-1C	M	6	C3_11-1aF	C5_11-1AM	9	7.3	43.6	3.4	0	4.8	42.2	35.9	0	0.9
12	C1	C3_12-2AM	C3	12-2A	M	6	C3_11-1aF	C5_11-1AM	9	8.6	41.2	1.2	0	5.4	39.3	29.8	0.9	0.4
12	C1	C3_12-2BM	C3	12-2B	M	6	C3_11-1aF	C5_11-1AM	9	0.8	37.5	0	0	16.7	35.4	55.2	0	0.7
12	C1	C4_12-1AM	C4	12-1A	M	6	C4_11-1aF	C14_11-1AM	9	7.4	42.6	0.5	0	5.9	45.6	35.6	2.6	0.3
12	C1	C4_12-2AM	C4	12-2A	M	6	C4_11-1aF	C14_11-1AM	9	19.6	19.4	1.5	0	28.8	25.8	54.7	0	1.4
12	C1	C4_12-2CM	C4	12-2C	M	6	C4_11-1aF	C14_11-1AM	9	12.6	39	2.7	0	8.9	42	30.6	0.4	0.6
12	C1	C4_12-2DM	C4	12-2D	M	6	C4_11-1aF	C14_11-1AM	9	7.4	43.3	1.6	0	8.9	44.3	40.1	0.2	0.7
12	C1	C5_12-1AM	C5	12-1A	M	6	C5_11-1aF	C16_11-1AM	9	9	41.7	0.7	0	4.5	45.7	46.2	0	0.8
12	C1	C5_12-1BM	C5	12-1B	M	6	C5_11-1aF	C16_11-1AM	9	12.9	27.2	0	0	33.8	18.3	55	0	1.3
12	C1	C5_12-1CM	C5	12-1C	M	6	C5_11-1aF	C16_11-1AM	9	10.4	41.5	1.6	0	11.4	36.9	40.6	0	0.5
12	C1	C6_12-1AM	C6	12-1A	M	6	C6_11-1aF	C4_11-1AM	9	5.8	41.1	0.5	0.2	3.2	40.2	38.2	2.6	0.5
12	C1	C6_12-2AM	C6	12-2A	M	6	C6_11-1aF	C4_11-1AM	9	9.8	40.5	0	0	24.9	28.7	52.5	0	1
12	C1	C6_12-2BM	C6	12-2B	M	6	C6_11-1aF	C4_11-1AM	9	9.5	41.1	1.5	0	4.5	38.7	44.3	0	1
12	C1	C6_12-3AM	C6	12-3A	M	6	C6_11-1aF	C4_11-1AM	9	9.2	43.9	2.1	0	8.9	40.8	33.4	0.1	1.2
12	C1	C6_12-3BM	C6	12-3B	M	6	C6_11-1aF	C4_11-1AM	9	7	40.4	0.8	0	4.9	43	37	0	1.2
12	C1	C7_12-1AM	C7	12-1A	M	6	C2_11-1bF	C5_11-1BM	9	10.1	26.7	0.5	0	7.2	33.9	38.5	6.8	0.7
12	C1	C7_12-1BM	C7	12-1B	M	6	C2_11-1bF	C5_11-1BM	9	8.6	39.5	0.5	0.3	10.5	38.3	24	0.6	0.5
12	C1	C8_12-1AM	C8	12-1A	M	6	C11_11-1bF	C16_11-2AM	9	9.9	42.2	1.7	0	12.8	37.1	54.6	0	1.4
12	C1	C8_12-1BM	C8	12-1B	M	6	C11_11-1bF	C16_11-2AM	9	7.8	44.1	1.1	0	24.4	25.4	53.7	0	1.5
12	C1	C8_12-1CM	C8	12-1C	M	6	C11_11-1bF	C16_11-2AM	9	21.4	18.1	0	0.2	8.7	44.8	51.3	0.6	0.9
12	C1	C9_12-1AM	C9	12-1A	M	6	C9_11-1aF	C1_11-1AM	9	9.8	38.7	0.6	0	3.7	42.9	26.2	3.5	0.3
12	C1	C9_12-1BM	C9	12-1B	M	6	C9_11-1aF	C1_11-1AM	9	4.9	44.7	1	0	13.9	33.9	55.8	0	6.5
12	C1	C9_12-2AM	C9	12-2A	M	6	C9_11-1aF	C1_11-1AM	9	9	37.9	1.8	0	8.5	37.3	35.5	0	0.9
12	C1	C9_12-2BM	C9	12-2B	M	6	C9_11-1aF	C1_11-1AM	9	8	40.8	1.2	0	6.3	38.3	29.5	0	0.4
12	C1	C9_12-2CM	C9	12-2C	M	6	C9_11-1aF	C1_11-1AM	9	5.5	42.3	3.1	0	5.4	42.8	37.2	0.5	0.9
12	C1	C10_12-1AM	C10	12-1A	M	6	C10_11-1aF	C3_11-1AM	9	13.9	39.9	6.6	0	14.9	32.5	45.3	0.4	1.2
12	C1	C10_12-1BM	C10	12-1B	M	6	C10_11-1aF	C3_11-1AM	9	15.3	36.7	0.9	0.2	10.8	34.9	33.5	1.2	0.5
12	C1	C10_12-1CM	C10	12-1C	M	6	C10_11-1aF	C3_11-1AM	9	10.2	40.6	4.1	0	19	34.1	47.3	0	1
12	C1	C10_12-1DM	C10	12-1D	M	6	C10_11-1aF	C3_11-1AM	9	15.6	36.7	11	0	20.6	34	44.2	0	1.7
12	C1	C10_12-1EM	C10	12-1E	M	6	C10_11-1aF	C3_11-1AM	9	6.7	39.3	0.5	0	21.7	33.2	50.1	0	0.9
12	C1	C11_12-1AM	C11	12-1A	M	6	C11_11-1aF	C2_11-2AM	9	4.8	44.7	1.2	0	10.2	38.6	39.4	0.5	0.8
12	C1	C11_12-1BM	C11	12-1B	M	6	C11_11-1aF	C2_11-2AM	9	3.5	45.2	0.7	0.8	2.7	43.3	26.3	3.3	0.3
12	C1	C11_12-1CM	C11	12-1C	M	6	C11_11-1aF	C2_11-2AM	9	5.6	46.9	1.4	0	5	43.9	41.6	0.5	0.6
12	C1	C11_12-1DM	C11	12-1D	M	6	C11_11-1aF	C2_11-2AM	9	5.7	45	1.2	0	14.8	31.6	48.7	0.7	0.5
12	C1	C11_12-1EM	C11	12-1E	M	6	C11_11-1aF	C2_11-2AM	9	6.3	45	2.9	0	3.2	44.2	17.2	0.2	0.4
12	C1	C12_12-1AM	C12	12-1A	M	6	C12_11-1aF	C9_11-1AM	9	2	0.7	0	0	6.9	43.1	37.1	6.9	0.3
12	C1	C12_12-1BM	C12	12-1B	M	6	C12_11-1aF	C9_11-1AM	9	15.9	26	0	0	10.2	33.7	48.4	0	0.8
12	C1	C13_12-1AM	C13	12-1A	M	6	C13_11-1aF	C6_11-2BM	9	5.8	39.5	1.5	0	6.1	12.8	56.8	0	0.8
12	C1	C13_12-1BM	C13	12-1B	M	6	C13_11-1aF	C6_11-2BM	9	10.5	25.3	0.2	0	2.9	37.5	20.4	4.5	0.3
12	C1	C13_12-1CM	C13	12-1C	M	6	C13_11-1aF	C6_11-2BM	9	4.6	14.7	1.2	0	15.8	35	51.7	0	0.5
12	C1	C13_12-2AM	C13	12-2A	M	6	C13_11-1aF	C6_11-2BM	9	12.2	9.3	0	0	5.9	33.4	51.3	0.4	1
12	C1	C13_12-2BM	C13	12-2B	M	6	C13_11-1aF	C6_11-2BM	9	10.7	30.1	0.2	0	5.2	42.7	28.3	0.4	0.6
12	C1	C14_12-1AM	C14	12-1A	M	6	C14_11-1aF	C13_11-1AM	9	11.5	38.3	0.5	0	8.4	40.7	35.2	2.1	0.6
12	C1	C14_12-1BM	C14	12-1B	M	6	C14_11-1aF	C13_11-1AM	9	7.4	45.8	0.8	0	19.2	33	45	0	0.4
12	C1	C14_12-1CM	C14	12-1C	M	6	C14_11-1aF	C13_11-1AM	9	16.9	35.3	3.7	0	17.6	34.9	42.2	0.2	0.6
12	C1	C14_12-2AM	C14	12-2A	M	6	C14_11-1aF	C13_11-1AM	9	8	40.5	0.7	0	7.1	43.3	28	2.3	0.2
12	C1	C14_12-2BM	C14	12-2B	M	6	C14_11-1aF	C13_11-1AM	9	8.6	40.6	0	0	3.7	41.2	20	2.3	0.2
12	C1	C15_12-1AM	C15	12-1A	M	6	C15_11-1aF	C10_11-1AM	9	10.2	13	0	0	8.3	45.1	53.1	0.4	0.8
12	C1	C15_12-1BM	C15	12-1B	M	6	C15_11-1aF	C10_11-1AM	9	20	31.2	5.1	0.5	24.2	30.5	54.5	0.7	0.7
12	C1	C15_12-1CM	C15	12-1C	M	6	C15_11-1aF	C10_11-1AM	9	9.9	22.9	2.5	0	35.2	19.8	51.9	0	1.6
12	C1	C15_12-1DM	C15	12-1D	M	6	C15_11-1aF	C10_11-1AM	9	12.2	33.9	0.4	0.3	9.9	39.2	38.4	1.4	0.7
12	C1	C15_12-2AM	C15	12-2A	M	6	C15_11-1aF	C10_11-1AM	9	15.4	38.1	0.7	0	7.1	38.7	35.7	0.7	0.6
12	C1	C16_12-1AM	C16	12-1A	M	6	C16_11-1aF	C8_11-1AM	9	8.2	36.3	2.3	0	10.2	35.1	24	3.8	0.4
12	C1	C16_12-1BM	C16	12-1B	M	6	C16_11-1aF	C8_11-1AM	9	10.4	28.9	0.9	0	6.6	38.9	28.4	0.4	0.4
13	C1	C1_13-1aF	C1	13-1a	F	6	C1_12-1aF	C2_12-1AM	9	4.1	49	0.3	0	5.2	46.6	30.5	0.2	0.4
13	C1	C1_13-1bF	C1	13-1b	F	6	C1_12-1aF	C2_12-1AM	9	11.3	38.5	5.3	0	6.3	43	21.9	0	0.6
13	C1	C1_13-1cF	C1	13-1c	F	6	C1_12-1aF	C2_12-1AM	9	10	35.4	0.5	0.3	5.1	41.2	22.3	2.2	0.3
13	C1	C2_13-1aF	C2	13-1a	F	6	C2_12-1aF	C4_12-1AM	9	9	40.3	0	0	12.2	37.4	36.7	0.1	0.8
13	C1	C2_13-1bF	C2	13-1b	F	6	C2_12-1aF	C4_12-1AM	9	8.7	39.5	0.7	0	5.4	44.6	22.5	0.7	0.7
13	C1	C2_13-1cF	C2	13-1c	F	6	C2_12-1aF	C4_12-1AM	9	10.5	43.3	0.9	0	14.8	39	43.7	0.7	1
13	C1	C2_13-1dF	C2	13-1d	F	6	C2_12-1aF	C4_12-1AM	9	4.2	34.5	0	0	6	40.8	41.1	1.1	0.3
13	C1	C2_13-1eF	C2	13-1e	F	6	C2_12-1aF	C4_12-1AM	9	11.5	37.4	0.5	0	19.8	25.6	50.2	0.2	0.3
13	C1	C3_13-1aF	C3	13-1a	F	6	C3_12-1aF	C15_12-1AM	9	13.1	36.9	0	0	5.6	42.2	17.8	3.3	0.5
13	C1	C4_13-1aF	C4	13-1a	F	6	C4_12-1aF	C8_12-1AM	9	18.1	33.3	0.6	0	8.7	42	40.8	0	1.2
13	C1	C4_13-1bF	C4	13-1b	F	6	C4_12-1aF	C8_12-1AM	9	18	31	1.1	0	7.8	36.2	24.8	1.9	0.7
13	C1	C4_13-1cF	C4	13-1c	F	6	C4_12-1aF	C8_12-1AM	9	11.5	39.4	0.7	0	8	41.8	19.3	2.6	0.9
13	C1	C4_13-1dF	C4	13-1d	F	6	C4_12-1aF	C8_12-1AM	9	5.4	40.7	0.7	0	15.9	34.2	49.9	0.1	1.6
13	C1	C4_13-2aF	C4	13-2a	F	6	C4_12-1aF	C8_12-1AM	9	18.3	27.1	0.9	0	4.3	40.7	26	1.6	0.7
13	C1	C5_13-1aF	C5	13-1a	F	6	C5_12-1aF	C6_12-1AM	9	7.7	33.2	0	0	9.7	34.1	32.8	0	0.6
13	C1	C6_13-1aF	C6	13-1a	F	6	C6_12-2aF	C12_12-1AM	9	9.4	38.1	0	0.2	1.3	42.8	26.4	2.7	0.3
13	C1	C6_13-1bF	C6	13-1b	F	6	C6_12-2aF	C12_12-1AM	9	9.3	40.2	12.9	4.2	3	42.2	24.7	3.6	0.2
13	C1	C6_13-1cF	C6	13-1c	F	6	C6_12-2aF	C12_12-1AM	9	22.2	26.9	0	0.3	2.5	47.8	12.4	0.9	0.4
13	C1	C6_13-1dF	C6	13-1d	F	6	C6_12-2aF	C12_12-1AM	9	1.7	1.2	0	0.1	4.8	36	23.8	2.8	0.4
13	C1	C6_13-1eF	C6	13-1e	F	6	C6_12-2aF	C12_12-1AM	9	8.8	9	0	1.2	8.7	39.1	35.9	5.1	0.2
13	C1	C7_13-1aF	C7	13-1a	F	6	C7_12-1aF	C10_12-1AM	9	6.8	40.7	0	0.2	8	35.9	48.2	1.6	0.2
13	C1	C7_13-2aF	C7	13-2a	F	6	C7_12-1aF	C10_12-1AM	9	14.4	32.8	0.4	0	5.1	41.6	22.2	0.5	0.3
13	C1	C7_13-2bF	C7	13-2b	F	6	C7_12-1aF	C10_12-1AM	9	11.6	38.2	0.1	0	16.8	32	39.1	0	0.9
13	C1	C8_13-1aF	C8	13-1a	F	6	C8_12-1aF	C13_12-1AM	9	6.6	36.7	0	0	22.8	19.8	50.9	0	1
13	C1	C8_13-1bF	C8	13-1b	F	6	C8_12-1aF	C13_12-1AM	9	8.1	39.7	0.7	0.7	10.8	42.2	44.8	0	0.4
13	C1	C8_13-1cF	C8	13-1c	F	6	C8_12-1aF	C13_12-1AM	9	6	36.8	0.1	0	4.2	40.4	19	0.1	0.5
13	C1	C8_13-1dF	C8	13-1d	F	6	C8_12-1aF	C13_12-1AM	9	4.9	39.2	0.5	0	5.2	38.6	42.1	0	0.9
13	C1	C8_13-2aF	C8	13-2a	F	6	C8_12-1aF	C13_12-1AM	9	6.9	41	0.8	0	5.7	45.5	37.3	1.8	0.2
13	C1	C9_13-1aF	C9	13-1a	F	6	C9_12-1aF	C16_12-1AM	9	8.3	20.7	1.3	0	12.7	35.8	48.6	0	0.4
13	C1	C9_13-1bF	C9	13-1b	F	6	C9_12-1aF	C16_12-1AM	9	9.2	39.7	3	0	14	37.6	39.9	0	0.8
13	C1	C9_13-1cF	C9	13-1c	F	6	C9_12-1aF	C16_12-1AM	9	7	43.1	1.2	0	8	41.9	41.1	1.2	0.3
13	C1	C9_13-1dF	C9	13-1d	F	6	C9_12-1aF	C16_12-1AM	9	12	40.8	3.1	0.4	10.3	42.2	37.7	0.7	0.8
13	C1	C9_13-1eF	C9	13-1e	F	6	C9_12-1aF	C16_12-1AM	9	8.2	44.3	1.8	0	8.6	43.8	39.1	3.7	0.7
13	C1	C10_13-1aF	C10	13-1a	F	6	C10_12-1aF	C11_12-1AM	9	12.1	36.9	1.8	0	10.4	39.7	38.1	0.3	0.9
13	C1	C10_13-1bF	C10	13-1b	F	6	C10_12-1aF	C11_12-1AM	9	15.4	31.3	0	0.2	2.1	43	22.9	0.5	0.4
13	C1	C10_13-1cF	C10	13-1c	F	6	C10_12-1aF	C11_12-1AM	9	8.3	43	1.3	0	7.6	40.7	28.1	0.4	0.3
13	C1	C10_13-1dF	C10	13-1d	F	6	C10_12-1aF	C11_12-1AM	9	4.6	43.4	0	0	3.6	44.1	34.2	3.7	0.3
13	C1	C10_13-2aF	C10	13-2a	F	6	C10_12-1aF	C11_12-1AM	9	9.5	41.5	2.9	0	11.2	29.8	32.2	0	0.9
13	C1	C11_13-2aF	C11	13-2a	F	6	C11_12-1aF	C14_12-1AM	9	16.1	29.1	0	0	4.1	42.4	35.7	4.5	0.3
13	C1	C11_13-2bF	C11	13-2b	F	6	C11_12-1aF	C14_12-1AM	9	13.1	35.5	0.3	0	3.7	37.3	23.3	3	0.4
13	C1	C12_13-1aF	C12	13-1a	F	6	C12_12-1aF	C7_12-1AM	9	6.4	44.9	0.2	0.3	9.4	37.4	28.9	1	0.5
13	C1	C12_13-2aF	C12	13-2a	F	6	C12_12-1aF	C7_12-1AM	9	21	28.8	0.2	0	4	32.8	30.9	1.9	0.6
13	C1	C12_13-3aF	C12	13-3a	F	6	C12_12-1aF	C7_12-1AM	9	12.1	36.6	14.9	1.2	9.8	42.4	34.5	4.5	0.5
13	C1	C12_13-3bF	C12	13-3b	F	6	C12_12-1aF	C7_12-1AM	9	7.8	28.2	0	0	4	37.2	19.8	1.1	0.4
13	C1	C13_13-1aF	C13	13-1a	F	6	C13_12-1aF	C3_12-1AM	9	13.8	26	0.5	0.2	6.3	39.5	27.8	0.2	0.8
13	C1	C13_13-1bF	C13	13-1b	F	6	C13_12-1aF	C3_12-1AM	9	9.6	40.3	3.6	0	10.6	37.2	34	0	1
13	C1	C13_13-2aF	C13	13-2a	F	6	C13_12-1aF	C3_12-1AM	9	6.5	42.8	0.7	0	11	41.6	42.8	0	0.7
13	C1	C14_13-1aF	C14	13-1a	F	6	C14_12-1aF	C1_12-1AM	9	11.4	29.1	0.3	0	9.5	36.7	46.3	0	0.7
13	C1	C14_13-1bF	C14	13-1b	F	6	C14_12-1aF	C1_12-1AM	9	4.5	45.3	0.2	0	9.7	36	26.7	0	0.6
13	C1	C14_13-2aF	C14	13-2a	F	6	C14_12-1aF	C1_12-1AM	9	6.4	44	0.5	0	26.8	26.9	50.8	0	1.2
13	C1	C14_13-2bF	C14	13-2b	F	6	C14_12-1aF	C1_12-1AM	9	5.8	47.2	0.5	0	8.5	43	42.2	0.1	0.4
13	C1	C14_13-2cF	C14	13-2c	F	6	C14_12-1aF	C1_12-1AM	9	8.1	42.6	3.2	0	9.9	41.8	27	1.1	0.5
13	C1	C15_13-1aF	C15	13-1a	F	6	C15_12-1aF	C5_12-1AM	9	12.3	35.3	1.8	0	4.8	41.1	31.8	1.2	0.9
13	C1	C15_13-1bF	C15	13-1b	F	6	C15_12-1aF	C5_12-1AM	9	10.5	40	0.6	0.2	28.2	22.4	49.6	0	0.7
13	C1	C15_13-2aF	C15	13-2a	F	6	C15_12-1aF	C5_12-1AM	9	7.9	45.2	1.6	0	11.7	38	45.2	0	1.2
13	C1	C15_13-2bF	C15	13-2b	F	6	C15_12-1aF	C5_12-1AM	9	16.2	32.3	3.2	0	24.4	25.4	48.3	0	2.1
13	C1	C15_13-2cF	C15	13-2c	F	6	C15_12-1aF	C5_12-1AM	9	8.1	40.4	0.2	0.2	7.4	43.6	38.7	1.8	0.7
13	C1	C16_13-1aF	C16	13-1a	F	6	C16_12-1aF	C9_12-1AM	9	24.4	28.7	1.4	0	7.3	44.3	37.9	0.5	0.3
13	C1	C16_13-1bF	C16	13-1b	F	6	C16_12-1aF	C9_12-1AM	9	11.6	37.7	0.9	0	11	40.1	46	0.3	0.9
13	C1	C16_13-1cF	C16	13-1c	F	6	C16_12-1aF	C9_12-1AM	9	12.6	40.3	6.5	0	20.7	32.1	44.8	0	0.8
13	C1	C16_13-1dF	C16	13-1d	F	6	C16_12-1aF	C9_12-1AM	9	13.9	34.8	8.2	0	19.1	32.3	49.2	0	1
13	C1	C16_13-1eF	C16	13-1e	F	6	C16_12-1aF	C9_12-1AM	9	17.6	8.3	1	0	17.6	33.5	44.8	0.4	0.7
13	C1	C1_13-1AM	C1	13-1A	M	6	C1_12-1aF	C2_12-1AM	9	12.3	27.4	0.5	0	10.3	37.4	38.5	0.9	0.3
13	C1	C1_13-1BM	C1	13-1B	M	6	C1_12-1aF	C2_12-1AM	9	4.2	43.3	1.1	0	6.4	46.5	35.4	1.9	0.5
13	C1	C1_13-1CM	C1	13-1C	M	6	C1_12-1aF	C2_12-1AM	9	11.3	21.5	0	0.2	10.7	39.6	38.7	1.9	1
13	C1	C1_13-1DM	C1	13-1D	M	6	C1_12-1aF	C2_12-1AM	9	5.9	22.1	0.3	0	6.2	43.4	36.1	0.3	0.7
13	C1	C2_13-2AM	C2	13-2A	M	6	C2_12-1aF	C4_12-1AM	9	10	35	1.5	0	7.4	41.7	42.9	0.8	0.5
13	C1	C2_13-2BM	C2	13-2B	M	6	C2_12-1aF	C4_12-1AM	9	9	44.2	0.6	0	17.9	30.6	49.7	0	0.7
13	C1	C2_13-2CM	C2	13-2C	M	6	C2_12-1aF	C4_12-1AM	9	5.9	47	1.4	0	6.9	38.6	28.5	0	0.7
13	C1	C2_13-2DM	C2	13-2D	M	6	C2_12-1aF	C4_12-1AM	9	9.6	41.2	1.1	0.4	5.7	42.3	22.5	1	0.7
13	C1	C4_13-1AM	C4	13-1A	M	6	C4_12-1aF	C8_12-1AM	9	7.3	42.4	1.6	0	9.7	37.8	36.7	0.6	0.6
13	C1	C4_13-2AM	C4	13-2A	M	6	C4_12-1aF	C8_12-1AM	9	11.2	33.6	5.1	0	23.5	27.7	50.4	0.3	2.3
13	C1	C4_13-2BM	C4	13-2B	M	6	C4_12-1aF	C8_12-1AM	9	6.6	18.3	0	0	15.3	17.8	58.1	0	1.4
13	C1	C4_13-2CM	C4	13-2C	M	6	C4_12-1aF	C8_12-1AM	9	9.7	38	0.4	0	9.6	40.7	49.6	0.3	1.2
13	C1	C4_13-2DM	C4	13-2D	M	6	C4_12-1aF	C8_12-1AM	9	11.6	31.4	5.6	0	18.3	30.9	52	0	1.5
13	C1	C5_13-1AM	C5	13-1A	M	6	C5_12-1aF	C6_12-1AM	9	2.8	18.1	0	0	11.7	38.7	42.1	1.5	0.8
13	C1	C6_13-1AM	C6	13-1A	M	6	C6_12-2aF	C12_12-1AM	9	13.2	27.4	0.3	0	5.7	41	31.9	10.3	0.2
13	C1	C6_13-1BM	C6	13-1B	M	6	C6_12-2aF	C12_12-1AM	9	13.2	32.2	1.4	0	13.3	35.8	45.4	0.2	0.5
13	C1	C6_13-2AM	C6	13-2A	M	6	C6_12-2aF	C12_12-1AM	9	3.2	15.1	0.3	0	3.4	45	36	1.2	0.2
13	C1	C6_13-2BM	C6	13-2B	M	6	C6_12-2aF	C12_12-1AM	9	14.2	30.8	0	0	14.1	39	49.7	0.4	0.3
13	C1	C6_13-2CM	C6	13-2C	M	6	C6_12-2aF	C12_12-1AM	9	0	0.7	0	0	0	4.8	57.6	0	0.2
13	C1	C7_13-1AM	C7	13-1A	M	6	C7_12-1aF	C10_12-1AM	9	3.5	38.3	0	0	4.2	38.9	27	0.5	0.7
13	C1	C7_13-1BM	C7	13-1B	M	6	C7_12-1aF	C10_12-1AM	9	14.1	36.1	5.6	0.2	11.8	41.3	49.8	0	0.8
13	C1	C7_13-1CM	C7	13-1C	M	6	C7_12-1aF	C10_12-1AM	9	17.2	30.5	0.4	0	14.7	34.5	39.5	0	0.4
13	C1	C7_13-1DM	C7	13-1D	M	6	C7_12-1aF	C10_12-1AM	9	14.2	31.6	0.2	0	11.6	35.2	40	1.3	0.7
13	C1	C7_13-2AM	C7	13-2A	M	6	C7_12-1aF	C10_12-1AM	9	4.1	47.7	1.1	0	6.3	41.5	43.2	2.1	1.1
13	C1	C8_13-1AM	C8	13-1A	M	6	C8_12-1aF	C13_12-1AM	9	5	27.9	0.2	0	10.5	37.9	54.9	0	0.8
13	C1	C8_13-1BM	C8	13-1B	M	6	C8_12-1aF	C13_12-1AM	9	5.7	38.3	0	0.1	7.9	41.4	40.5	0	0.8
13	C1	C8_13-1CM	C8	13-1C	M	6	C8_12-1aF	C13_12-1AM	9	4.8	14.5	0	0	12	35.3	40.8	0.4	0.9
13	C1	C8_13-1DM	C8	13-1D	M	6	C8_12-1aF	C13_12-1AM	9	5.8	42.7	7.4	1	5.2	36.9	28.4	2	0.6
13	C1	C8_13-1EM	C8	13-1E	M	6	C8_12-1aF	C13_12-1AM	9	5.6	34.1	0.8	0	22.5	27.8	46.8	0	1
13	C1	C9_13-1AM	C9	13-1A	M	6	C9_12-1aF	C16_12-1AM	9	8.3	46.5	3.4	0	21.9	32.2	50.2	0	1.8
13	C1	C9_13-1BM	C9	13-1B	M	6	C9_12-1aF	C16_12-1AM	9	8.3	6.7	0	0	23.7	25.2	52.8	0	1.1
13	C1	C9_13-1CM	C9	13-1C	M	6	C9_12-1aF	C16_12-1AM	9	9.5	42.4	1.7	0	17.9	32.4	38	0.2	1.2
13	C1	C9_13-2AM	C9	13-2A	M	6	C9_12-1aF	C16_12-1AM	9	7.2	42.7	1.5	0	15.4	35.3	44	0	0.6
13	C1	C9_13-2BM	C9	13-2B	M	6	C9_12-1aF	C16_12-1AM	9	10.2	38.7	3.2	0	12.3	38.7	51.2	0	2.1
13	C1	C10_13-1AM	C10	13-1A	M	6	C10_12-1aF	C11_12-1AM	9	6.1	19.5	0.4	0	21.9	24.6	51.2	0	0.4
13	C1	C10_13-1BM	C10	13-1B	M	6	C10_12-1aF	C11_12-1AM	9	8.2	33.7	0.1	0	7.8	39.8	36	0.6	0.4
13	C1	C10_13-2AM	C10	13-2A	M	6	C10_12-1aF	C11_12-1AM	9	8.6	36.5	0.6	0	4.8	47.2	26.3	2.5	0.4
13	C1	C10_13-2BM	C10	13-2B	M	6	C10_12-1aF	C11_12-1AM	9	7.7	45	1.7	0	11.7	38.1	43.7	0.5	1.1
13	C1	C10_13-2CM	C10	13-2C	M	6	C10_12-1aF	C11_12-1AM	9	11	36.7	1.4	0	13.3	34.2	43.8	0	2.1
13	C1	C11_13-1AM	C11	13-1A	M	6	C11_12-1aF	C14_12-1AM	9	0	7.4	0	0	13.2	22.6	56	0.4	0.5
13	C1	C11_13-1BM	C11	13-1B	M	6	C11_12-1aF	C14_12-1AM	9	9.1	35.6	1	0	14.6	34.6	40.4	0.4	0.6
13	C1	C11_13-1CM	C11	13-1C	M	6	C11_12-1aF	C14_12-1AM	9	6	26.9	0.3	0	13.6	36.2	37.8	0	0.7
13	C1	C11_13-1DM	C11	13-1D	M	6	C11_12-1aF	C14_12-1AM	9	7.8	39.9	0.4	0	6.8	44.4	41.6	0.3	1
13	C1	C11_13-2AM	C11	13-2A	M	6	C11_12-1aF	C14_12-1AM	9	7.3	34.3	0.4	0	15	28.4	47.3	3.2	0.3
13	C1	C12_13-2AM	C12	13-2A	M	6	C12_12-1aF	C7_12-1AM	9	13.9	31.3	0.2	0	4.7	46.3	25.4	6.3	0.3
13	C1	C12_13-3AM	C12	13-3A	M	6	C12_12-1aF	C7_12-1AM	9	8.6	30.2	0.2	0	34.9	16.4	54.3	0	1.4
13	C1	C12_13-3BM	C12	13-3B	M	6	C12_12-1aF	C7_12-1AM	9	7.7	43.8	0.1	0	5.4	44.4	24.2	0.3	0.4
13	C1	C13_13-1AM	C13	13-1A	M	6	C13_12-1aF	C3_12-1AM	9	7.7	39.7	0.2	0.2	4.3	42.6	19.1	3.3	0.2
13	C1	C13_13-2AM	C13	13-2A	M	6	C13_12-1aF	C3_12-1AM	9	18.3	26.9	0.2	0.3	3.3	31.5	23.5	1.4	0.5
13	C1	C13_13-2BM	C13	13-2B	M	6	C13_12-1aF	C3_12-1AM	9	5.4	40.5	0	0.3	9.9	36.4	41	1.3	0.7
13	C1	C13_13-2CM	C13	13-2C	M	6	C13_12-1aF	C3_12-1AM	9	0.9	5.6	0	0	18	35	46	0.2	0.8
13	C1	C13_13-2DM	C13	13-2D	M	6	C13_12-1aF	C3_12-1AM	9	18.1	25.4	0	0	18.3	35.1	51.8	0	1.6
13	C1	C14_13-1AM	C14	13-1A	M	6	C14_12-1aF	C1_12-1AM	9	10.8	37.5	0	0	6	43.2	28.9	0	0.2
13	C1	C14_13-1BM	C14	13-1B	M	6	C14_12-1aF	C1_12-1AM	9	4.4	44.4	0.2	0	21.8	29.1	52.7	0.1	0.5
13	C1	C14_13-1CM	C14	13-1C	M	6	C14_12-1aF	C1_12-1AM	9	12.2	32.5	0.4	0.1	4.7	40	18.3	0.8	0.5
13	C1	C14_13-1DM	C14	13-1D	M	6	C14_12-1aF	C1_12-1AM	9	5.8	41.8	0	0	11.4	37.6	39	0.2	0.4
13	C1	C14_13-2AM	C14	13-2A	M	6	C14_12-1aF	C1_12-1AM	9	10.8	41.2	0.2	0	15.2	33.6	40.1	0	1.2
13	C1	C15_13-1AM	C15	13-1A	M	6	C15_12-1aF	C5_12-1AM	9	8.9	39.7	3.9	0	14.8	36.4	41.3	0.2	0.8
13	C1	C15_13-1BM	C15	13-1B	M	6	C15_12-1aF	C5_12-1AM	9	13.5	27.3	2.8	0	21.4	30.9	51	0	0.9
13	C1	C15_13-1CM	C15	13-1C	M	6	C15_12-1aF	C5_12-1AM	9	6.5	43.9	0.5	0	2.2	38.6	36.6	0	1.1
13	C1	C15_13-2AM	C15	13-2A	M	6	C15_12-1aF	C5_12-1AM	9	17.8	34.3	3.2	0	7.7	39.5	26.9	0	0.4
13	C1	C15_13-2BM	C15	13-2B	M	6	C15_12-1aF	C5_12-1AM	9	4.5	10.8	0.5	0	21.6	28.8	56.2	0	1.4
13	C1	C16_13-1AM	C16	13-1A	M	6	C16_12-1aF	C9_12-1AM	9	14.4	35.9	0.6	0	10.7	36.5	24.6	0	0.5
13	C1	C16_13-1BM	C16	13-1B	M	6	C16_12-1aF	C9_12-1AM	9	12.4	36.5	4.3	0.4	25.4	22.9	47.9	0	0.6
13	C1	C16_13-2AM	C16	13-2A	M	6	C16_12-1aF	C9_12-1AM	9	13.3	39.4	0.4	0	13.2	37.3	46.5	0	0.9
13	C1	C16_13-2BM	C16	13-2B	M	6	C16_12-1aF	C9_12-1AM	9	17	27.8	0.6	0.4	8.1	42.3	36.8	3	0.4
14	C1	C2_14-1aF	C2	14-1a	F	6	C2_13-1aF	C11_13-1AM	9	5.8	36.3	0	0	6.1	29.8	7.4	2.4	0.3
14	C1	C2_14-1bF	C2	14-1b	F	6	C2_13-1aF	C11_13-1AM	9	7.6	44.2	0	0	12.4	37.5	34.4	0.2	1.1
14	C1	C2_14-1cF	C2	14-1c	F	6	C2_13-1aF	C11_13-1AM	9	8.7	41.9	0	0	5.6	41.5	16.7	3.2	0.2
14	C1	C3_14-1aF	C3	14-1a	F	6	C12_13-2aF	C7_13-1BM	9	6	40.5	0.4	1.9	2.4	41	17.4	1	0.3
14	C1	C3_14-2aF	C3	14-2a	F	6	C12_13-2aF	C7_13-1BM	9	7.1	43	3.3	0.2	23.4	27.9	43.2	0	0.9
14	C1	C3_14-2bF	C3	14-2b	F	6	C12_13-2aF	C7_13-1BM	9	6.5	44.6	0.9	0	11.7	38.5	44.4	0	0.9
14	C1	C4_14-1aF	C4	14-1a	F	6	C4_13-1aF	C15_13-1AM	9	15.6	35.5	2.5	0	8.8	36.2	21.4	0.5	0.3
14	C1	C4_14-2aF	C4	14-2a	F	6	C4_13-1aF	C15_13-1AM	9	12.4	36.7	2.4	0	10.5	37.6	25.2	0.2	0.8
14	C1	C5_14-1aF	C5	14-1a	F	6	C5_13-1aF	C8_13-1AM	9	11.3	27.8	0.3	0	6.2	41.9	18.1	1.7	0.4
14	C1	C5_14-1bF	C5	14-1b	F	6	C5_13-1aF	C8_13-1AM	9	9.5	27.8	0.8	0	8.7	35.2	28.9	0.2	3.2
14	C1	C5_14-1cF	C5	14-1c	F	6	C5_13-1aF	C8_13-1AM	9	9.7	33.1	0	0	4.7	39.1	10.6	0	0.3
14	C1	C6_14-1aF	C6	14-1a	F	6	C6_13-1aF	C1_13-1AM	9	9.6	27.1	0.3	0.1	10.8	36.5	18.3	0.7	0.7
14	C1	C6_14-1bF	C6	14-1b	F	6	C6_13-1aF	C1_13-1AM	9	12	16	0	0	7.6	34.4	28	1.5	0.8
14	C1	C6_14-1cF	C6	14-1c	F	6	C6_13-1aF	C1_13-1AM	9	11.7	32.8	0.6	0	7.9	37.8	21.3	0.5	0.4
14	C1	C7_14-1aF	C7	14-1a	F	6	C7_13-1aF	C13_13-2AM	9	7.2	34.1	0	0.8	5.1	29.4	7.4	0.4	0.4
14	C1	C7_14-1bF	C7	14-1b	F	6	C7_13-1aF	C13_13-2AM	9	3	2.5	0	0.2	4.6	35.2	20.5	2.2	0.3
14	C1	C8_14-1aF	C8	14-1a	F	6	C8_13-1aF	C16_13-1AM	9	6.6	30.3	0.3	0	13.3	32.3	16.9	0	0.4
14	C1	C8_14-2aF	C8	14-2a	F	6	C8_13-1aF	C16_13-1AM	9	4.7	32	0.2	0	3.9	35.4	14.1	0	0.3
14	C1	C8_14-2bF	C8	14-2b	F	6	C8_13-1aF	C16_13-1AM	9	12.8	33.1	0.6	0	10.2	33.8	18.2	0.6	0.3
14	C1	C8yo_14-1aF	C8yo	14-1a	F	6	C8_13-1bF	C9_13-1BM	9	17.3	32.3	4.2	0	18	32.2	39.5	0	3.7
14	C1	C8yo_14-1bF	C8yo	14-1b	F	6	C8_13-1bF	C9_13-1BM	9	15.2	7	0	0	3.3	42.2	42.7	0	1.1
14	C1	C8yo_14-1cF	C8yo	14-1c	F	6	C8_13-1bF	C9_13-1BM	9	5.5	40.9	0	0	3.4	42.6	42.5	1.3	0.8
14	C1	C9_14-1aF	C9	14-1a	F	6	C9_13-1aF	C12_13-2AM	9	2.6	45.7	0.9	0	4.4	42.2	27.9	0	1.1
14	C1	C9_14-1bF	C9	14-1b	F	6	C9_13-1aF	C12_13-2AM	9	9.2	40.7	1	0	6.4	42.6	25.8	0.3	1.3
14	C1	C9_14-1cF	C9	14-1c	F	6	C9_13-1aF	C12_13-2AM	9	10.5	17.3	0	0	11	32.5	27.4	1.1	1.2
14	C1	C10_14-1aF	C10	14-1a	F	6	C10_13-1aF	C14_13-1AM	9	7.8	46.4	1	0	7.6	42.4	16	0.2	0.7
14	C1	C10_14-1bF	C10	14-1b	F	6	C10_13-1aF	C14_13-1AM	9	7.3	43.1	0.7	0	4.9	42.3	16.1	0.2	0.7
14	C1	C10_14-2aF	C10	14-2a	F	6	C10_13-1aF	C14_13-1AM	9	7.5	40.4	0.2	0	10.2	34.6	19	1.3	0.5
14	C1	C12_14-1aF	C12	14-1a	F	6	C12_13-1aF	C2_13-2AM	9	5.7	38.2	0	0	11.7	35.8	38	0.2	0.7
14	C1	C12_14-1bF	C12	14-1b	F	6	C12_13-1aF	C2_13-2AM	9	14.6	32	0.7	0	2.7	45.3	15.6	0.6	0.7
14	C1	C12_14-1cF	C12	14-1c	F	6	C12_13-1aF	C2_13-2AM	9	8.8	31	0.4	0	8.5	36.9	20.2	0	0.6
14	C1	C13_14-1aF	C13	14-1a	F	6	C13_13-1aF	C4_13-1AM	9	12.9	18.2	0	0	8.1	37.5	22.1	1	1.2
14	C1	C13_14-1bF	C13	14-1b	F	6	C13_13-1aF	C4_13-1AM	9	2.3	11.1	0	0	10.9	35.9	28.7	2.2	1.1
14	C1	C13_14-2aF	C13	14-2a	F	6	C13_13-1aF	C4_13-1AM	9	12.4	35.5	1.7	0	9.9	33.2	19.1	0.1	0.6
14	C1	C14_14-1aF	C14	14-1a	F	6	C14_13-1aF	C5_13-1AM	9	9.8	6.4	0	0	17	32.4	44.6	0.6	0.5
14	C1	C14_14-1bF	C14	14-1b	F	6	C14_13-1aF	C5_13-1AM	9	15.1	35.7	0.8	0	4	45	19.8	0.3	0.4
14	C1	C14_14-1cF	C14	14-1c	F	6	C14_13-1aF	C5_13-1AM	9	11	33.7	0.2	0	6.2	42.5	39.7	0	0.8
14	C1	C15_14-1aF	C15	14-1a	F	6	C15_13-1aF	C9_13-1AM	9	9.6	35	0.9	0	22.4	23.6	32.9	0.4	0.3
14	C1	C15_14-1bF	C15	14-1b	F	6	C15_13-1aF	C9_13-1AM	9	11.3	35.4	4.8	0	15.8	33.6	23.6	0	1
14	C1	C15_14-1cF	C15	14-1c	F	6	C15_13-1aF	C9_13-1AM	9	9.6	41.8	3.3	0	10.7	39.4	21.8	0	0.4
14	C1	C16_14-3aF	C16	14-3a	F	6	C16_13-1aF	C6_13-1AM	9	1.7	14.2	2.6	3.5	9.8	33.4	40.7	3.5	0.3
14	C1	C16_14-3bF	C16	14-3b	F	6	C16_13-1aF	C6_13-1AM	9	6.4	34.8	0	0.7	2.9	43.5	23.9	2.3	0.3
14	C1	C16_14-3cF	C16	14-3c	F	6	C16_13-1aF	C6_13-1AM	9	14.2	35.5	0.7	0	5.8	43	33	5	0.3
14	C1	C2_14-1AM	C2	14-1A	M	6	C2_13-1aF	C11_13-1AM	9	9.5	40.7	0	0	5.5	45.3	16.2	3	0.7
14	C1	C2_14-2AM	C2	14-2A	M	6	C2_13-1aF	C11_13-1AM	9	3.4	18.7	0	0	3.3	41.5	25.4	3.4	0.3
14	C1	C3_14-1AM	C3	14-1A	M	6	C12_13-2aF	C7_13-1BM	9	8.3	34	0.1	0	5.6	39.8	20	0	1.8
14	C1	C4_14-1AM	C4	14-1A	M	6	C4_13-1aF	C15_13-1AM	9	15.7	31.8	6.8	0	30.3	19.5	40.8	0	1.5
14	C1	C4_14-1BM	C4	14-1B	M	6	C4_13-1aF	C15_13-1AM	9	5.9	47.2	1.6	0	10.4	42.1	27.7	0	1.9
14	C1	C4_14-1CM	C4	14-1C	M	6	C4_13-1aF	C15_13-1AM	9	10.6	36.5	3	0	17.3	34.2	29.1	0	2
14	C1	C5_14-1AM	C5	14-1A	M	6	C5_13-1aF	C8_13-1AM	9	8.3	32.7	0.6	1.7	5.6	35.9	30.7	1.6	0.4
14	C1	C5_14-1BM	C5	14-1B	M	6	C5_13-1aF	C8_13-1AM	9	1.4	12.7	1	4.1	6.2	30	15.7	3.3	0.3
14	C1	C5_14-2AM	C5	14-2A	M	6	C5_13-1aF	C8_13-1AM	9	11.3	28.9	0	0	9.4	40.8	32.4	0.4	0.4
14	C1	C6_14-1AM	C6	14-1A	M	6	C6_13-1aF	C1_13-1AM	9	6.4	40.3	0	0	7	38	40.1	0.3	0.7
14	C1	C6_14-2AM	C6	14-2A	M	6	C6_13-1aF	C1_13-1AM	9	4	44.8	0.3	0	5.5	40.9	27.5	0.2	0.4
14	C1	C6_14-2BM	C6	14-2B	M	6	C6_13-1aF	C1_13-1AM	9	5.3	41.9	1.3	4.2	5.1	40	22.5	4.9	0.4
14	C1	C7_14-1BM	C7	14-1B	M	6	C7_13-1aF	C13_13-2AM	9	6.2	35.1	0.1	0	4.9	35.8	18.2	0.2	0.4
14	C1	C7_14-1CM	C7	14-1C	M	6	C7_13-1aF	C13_13-2AM	9	7.9	40.1	0.9	0	6.4	37.7	17.1	0	0.4
14	C1	C8_14-1AM	C8	14-1A	M	6	C8_13-1aF	C16_13-1AM	9	13.4	17.7	0.7	0	5.7	39.1	14.3	0.4	0.4
14	C1	C8_14-1BM	C8	14-1B	M	6	C8_13-1aF	C16_13-1AM	9	15.3	24.2	0	0	8.1	39.1	27.8	0	0.7
14	C1	C8_14-2AM	C8	14-2A	M	6	C8_13-1aF	C16_13-1AM	9	12.4	32.7	1.2	0	7.8	35.8	22.4	0	0.4
14	C1	C8yo_14-2AM	C8yo	14-2A	M	6	C8_13-1bF	C9_13-1BM	9	9.4	24	0	0	4.7	44.4	40	0.9	0.6
14	C1	C8yo_14-1AM	C8yo	14-1A	M	6	C8_13-1bF	C9_13-1BM	9	14.8	22.3	2.9	0	5.3	33.4	35.2	0.1	0.7
14	C1	C8yo_14-1BM	C8yo	14-1B	M	6	C8_13-1bF	C9_13-1BM	9	10.8	32.2	0.2	0	4.4	37.4	25.3	0.6	0.7
14	C1	C9_14-1AM	C9	14-1A	M	6	C9_13-1aF	C12_13-2AM	9	0	2.9	0	0	5.9	41.2	45.5	0	0.7
14	C1	C9_14-1BM	C9	14-1B	M	6	C9_13-1aF	C12_13-2AM	9	7.3	11.6	0	0	13.2	36.2	43.8	0	1.1
14	C1	C9_14-1CM	C9	14-1C	M	6	C9_13-1aF	C12_13-2AM	9	7.7	36.4	0	0	3.9	39.6	15.5	1.1	0.3
14	C1	C10_14-2AM	C10	14-2A	M	6	C10_13-1aF	C14_13-1AM	9	9.7	41.3	2.2	0	7	39.1	14.4	0	0.3
14	C1	C10_14-3AM	C10	14-3A	M	6	C10_13-1aF	C14_13-1AM	9	2.4	48.3	0.3	0.2	4	48.3	38.2	1.3	2.2
14	C1	C10_14-3BM	C10	14-3B	M	6	C10_13-1aF	C14_13-1AM	9	8.4	42.7	1.6	0	5.6	46	21.6	3.9	1
14	C1	C12_14-2AM	C12	14-2A	M	6	C12_13-1aF	C2_13-2AM	9	14.4	25.8	0	0.5	5.3	45.7	30.7	2.2	0.3
14	C1	C13_14-1AM	C13	14-1A	M	6	C13_13-1aF	C4_13-1AM	9	1	26.7	0.6	0.1	3.8	29.9	49.8	1.1	0.2
14	C1	C13_14-1BM	C13	14-1B	M	6	C13_13-1aF	C4_13-1AM	9	0.4	0	0	0	21.4	24.1	42.7	0	0.3
14	C1	C13_14-1CM	C13	14-1C	M	6	C13_13-1aF	C4_13-1AM	9	7.3	34.5	0.3	0	13.5	34.6	33.4	0	1
14	C1	C14_14-1AM	C14	14-1A	M	6	C14_13-1aF	C5_13-1AM	9	7.3	28.1	0	0.5	2.7	44.1	27.5	2.1	0.4
14	C1	C14_14-2AM	C14	14-2A	M	6	C14_13-1aF	C5_13-1AM	9	11.8	39.4	1.4	0	3.2	44.6	26.5	3.7	0.9
14	C1	C15_14-1AM	C15	14-1A	M	6	C15_13-1aF	C9_13-1AM	9	15.5	19.5	0.1	0	14.6	33.4	26.4	0.2	0.3
14	C1	C15_14-1BM	C15	14-1B	M	6	C15_13-1aF	C9_13-1AM	9	8.2	40.1	1.5	0	16	31.9	29.6	0.9	1.4
14	C1	C15_14-1CM	C15	14-1C	M	6	C15_13-1aF	C9_13-1AM	9	12.3	37.6	7.1	0	16.9	33.2	26.3	0	0.7
14	C1	C16_14-1AM	C16	14-1A	M	6	C16_13-1aF	C6_13-1AM	9	3.1	2.7	0	0	21.5	25.8	52.5	0.3	1
14	C1	C16_14-1CM	C16	14-1C	M	6	C16_13-1aF	C6_13-1AM	9	10	25.2	0	0	5.1	41.6	20.5	4.1	0.4
15	C1	C1_15-1aF	C1	15-1a	F	7	C6_14-1bF	C13_14-1AM	9	7	1.6	0	0	12.4	35.3	44.6	0.8	0.7
15	C1	C1_15-1bF	C1	15-1b	F	7	C6_14-1bF	C13_14-1AM	9	8.2	37.9	1.3	0	3.6	44.8	23.9	1.2	0.7
15	C1	C1_15-2aF	C1	15-2a	F	7	C6_14-1bF	C13_14-1AM	9	13.2	24.7	1.8	0	13	39.9	32.8	1.3	0.7
15	C1	C2_15-1aF	C2	15-1a	F	7	C2_14-1aF	C4_14-1AM	9	15.9	38.6	3.7	0	8.1	43.1	49.4	0	1.1
15	C1	C2_15-2aF	C2	15-2a	F	7	C2_14-1aF	C4_14-1AM	9	12.5	41.1	10.3	0	19.6	30.9	42.7	0	2.1
15	C1	C2_15-2bF	C2	15-2b	F	7	C2_14-1aF	C4_14-1AM	9	14.3	27.1	1.1	0	5.6	44.1	40.5	2.2	0.8
15	C1	C3_15-1aF	C3	15-1a	F	7	C3_14-1aF	C5_14-1AM	9	16.8	16.8	0	0.3	10.1	38.2	38	0.5	1
15	C1	C3_15-1bF	C3	15-1b	F	7	C3_14-1aF	C5_14-1AM	9	12.1	17.3	2.7	0.5	4.6	35.7	27.6	1.8	0.8
15	C1	C3_15-2aF	C3	15-2a	F	7	C3_14-1aF	C5_14-1AM	9	6.5	42.4	1.5	0.9	4.7	42.4	37.5	3	0.4
15	C1	C4_15-1aF	C4	15-1a	F	7	C4_14-1aF	C9_14-1AM	9	7.7	42.5	1.5	0	6.5	36.9	31.5	0.3	0.4
15	C1	C4_15-1bF	C4	15-1b	F	7	C4_14-1aF	C9_14-1AM	9	15.6	38.6	1.4	0	4.9	44.3	35.7	0.8	1.9
15	C1	C4_15-1cF	C4	15-1c	F	7	C4_14-1aF	C9_14-1AM	9	9.1	42.9	3.4	0	9	40	42.3	0.7	1.6
15	C1	C5_15-1aF	C5	15-1a	F	7	C5_14-1aF	C2_14-1AM	9	8.2	15.2	0	0	11.3	39	39.1	1.4	1.3
15	C1	C5_15-1bF	C5	15-1b	F	7	C5_14-1aF	C2_14-1AM	9	0.2	11.3	0.2	3.9	5.7	35.4	29.4	0	0.2
15	C1	C5_15-2aF	C5	15-2a	F	7	C5_14-1aF	C2_14-1AM	9	9.7	33.9	3.3	1.2	4.2	47.8	45.3	3.8	0.7
15	C1	C6_15-1aF	C6	15-1a	F	7	C6_14-1aF	C14_14-1AM	9	6.9	23.3	1.8	0.3	15.9	35.8	49.1	0	1.3
15	C1	C6_15-1cF	C6	15-1c	F	7	C6_14-1aF	C14_14-1AM	9	13.4	35	1.1	0	10.7	37.5	40	0.6	1.1
15	C1	C6_15-2aF	C6	15-2a	F	7	C6_14-1aF	C14_14-1AM	9	8.5	35.8	0.8	0	5	42.4	31.8	1.1	0.6
15	C1	C7_15-1aF	C7	15-1a	F	8	C7_14-1bF	C6_14-1AM	9	3.1	6	0	0	6.2	41.2	39.1	0.6	0.8
15	C1	C7_15-1bF	C7	15-1b	F	8	C7_14-1bF	C6_14-1AM	9	10.4	35.1	0.9	0.8	11.8	37.2	34.4	1.3	1.1
15	C1	C7_15-1cF	C7	15-1c	F	8	C7_14-1bF	C6_14-1AM	9	10.3	26.4	1	3.7	6	38.9	35.3	1.1	0.7
15	C1	C8_15-1aF	C8	15-1a	F	8	C8_14-1aF	C7_14-1BM	9	9.7	44.7	1.4	0	15	39.3	35	0	1.1
15	C1	C8_15-1bF	C8	15-1b	F	8	C8_14-1aF	C7_14-1BM	9	5.1	27.9	0	1.2	6.9	35.2	41	1.2	0.3
15	C1	C8_15-1cF	C8	15-1c	F	8	C8_14-1aF	C7_14-1BM	9	3.7	43.7	0.6	0.9	11	40.8	24.7	0.7	0.6
15	C1	C9_15-1aF	C9	15-1a	F	7	C9_14-1aF	C10_14-2AM	9	10.4	39.5	0.4	0	2.7	40	22.6	7.5	0.3
15	C1	C9_15-1bF	C9	15-1b	F	7	C9_14-1aF	C10_14-2AM	9	0	3.2	0	0	21.7	24.3	48.2	0	2.1
15	C1	C9_15-1cF	C9	15-1c	F	7	C9_14-1aF	C10_14-2AM	9	7	30.7	1.1	0	12.8	31.1	45.5	0	1.2
15	C1	C10_15-1aF	C10	15-1a	F	6	C10_14-1aF	C3_14-1AM	9	7.9	42.9	0.9	0	3.2	45.2	32.9	2.1	0.5
15	C1	C10_15-1bF	C10	15-1b	F	6	C10_14-1aF	C3_14-1AM	9	6	37.8	0	0	11.9	37.5	44.3	0.4	1.3
15	C1	C11_15-1aF	C11	15-1a	F	7	C2_14-1bF	C15_14-1AM	9	13	38.5	12.3	0	5	45.4	50.8	0.1	2.1
15	C1	C12_15-1aF	C12	15-1a	F	7	C12_14-1aF	C8_14-1AM	9	8.8	27.3	0.7	0	13.7	37.6	45	0	1
15	C1	C12_15-1bF	C12	15-1b	F	7	C12_14-1aF	C8_14-1AM	9	16.5	30.6	0.3	0	8.8	39.8	45.5	0.2	1.2
15	C1	C12_15-1cF	C12	15-1c	F	7	C12_14-1aF	C8_14-1AM	9	17.5	20.9	0.7	0	8.8	43.6	49.9	0	1
15	C1	C14_15-1aF	C14	15-1a	F	7	C14_14-1aF	C9_14-1BM	9	1.1	11.2	0	0	1.4	42.4	36.7	1.6	1.1
15	C1	C14_15-1bF	C14	15-1b	F	7	C14_14-1aF	C9_14-1BM	9	1.2	17.3	0	0	5.7	39.1	49.6	1.5	1.4
15	C1	C14_15-1cF	C14	15-1c	F	7	C14_14-1aF	C9_14-1BM	9	7.9	23.8	0	0.3	2	46.7	21.8	4.5	0.5
15	C1	C16_15-1aF	C16	15-1a	F	8	C16_14-3aF	C10_14-3AM	9	12.1	35.5	0	0	8.2	37.5	37.4	0	0.3
15	C1	C16_15-1bF	C16	15-1b	F	8	C16_14-3aF	C10_14-3AM	9	4.6	47.8	0.4	11.4	3.1	44.3	30.2	4.9	6.9
15	C1	C16_15-1cF	C16	15-1c	F	8	C16_14-3aF	C10_14-3AM	9	7.2	27.5	0	0	10.7	33.5	38.1	0	0.8
15	C1	C1_15-1AM	C1	15-1A	M	7	C6_14-1bF	C13_14-1AM	9	13.3	4.2	0	0	16.4	33.7	45.1	0.4	2.3
15	C1	C1_15-1BM	C1	15-1B	M	7	C6_14-1bF	C13_14-1AM	9	7.9	42.8	0.9	0	14.1	34.3	44.7	0	1.6
15	C1	C1_15-1CM	C1	15-1C	M	7	C6_14-1bF	C13_14-1AM	9	5.6	23.2	0.7	0	20.3	34	54.7	0.2	2.6
15	C1	C2_15-2AM	C2	15-2A	M	7	C2_14-1aF	C4_14-1AM	9	6	39.6	1.1	0	2.7	43.7	18.5	3.9	0.4
15	C1	C2_15-3AM	C2	15-3A	M	8	C2_14-1aF	C4_14-1AM	9	10	44.1	2	0	29.2	24.9	45.8	0	1.1
15	C1	C2_15-3BM	C2	15-3B	M	8	C2_14-1aF	C4_14-1AM	9	5.8	48.3	2.7	0	2.7	48.1	29.8	0	1
15	C1	C3_15-1AM	C3	15-1A	M	7	C3_14-1aF	C5_14-1AM	9	11.8	29.6	2.4	0	10.1	37.4	50.7	0	3.4
15	C1	C3_15-1BM	C3	15-1B	M	7	C3_14-1aF	C5_14-1AM	9	19.1	31.8	2	0	10.3	37.5	38.8	0	1.3
15	C1	C3_15-1DM	C3	15-1D	M	7	C3_14-1aF	C5_14-1AM	9	11.2	31.1	1	1.6	2	41.1	18.3	2.6	0.2
15	C1	C4_15-1AM	C4	15-1A	M	7	C4_14-1aF	C9_14-1AM	9	9.1	39.6	1.4	0.3	9.6	37.3	31.9	1.8	3.1
15	C1	C4_15-1BM	C4	15-1B	M	7	C4_14-1aF	C9_14-1AM	9	21.7	28.5	1.8	0.1	7.9	38.9	36.7	0.5	1
15	C1	C4_15-2AM	C4	15-2A	M	7	C4_14-1aF	C9_14-1AM	9	9.3	38.2	0.4	0	3.1	44.7	16.4	0.9	0.2
15	C1	C5_15-1AM	C5	15-1A	M	7	C5_14-1aF	C2_14-1AM	9	7	12.5	0	0	10.1	35.8	53.8	0	2.2
15	C1	C5_15-1CM	C5	15-1C	M	7	C5_14-1aF	C2_14-1AM	9	7	38.7	0.5	0	22.4	28.6	52.8	0.9	2.7
15	C1	C5_15-1DM	C5	15-1D	M	7	C5_14-1aF	C2_14-1AM	9	9.9	25.2	0	0	12.3	34.3	44	0	0.8
15	C1	C6_15-1AM	C6	15-1A	M	7	C6_14-1aF	C14_14-1AM	9	13.3	16.5	1.4	0	10	38.8	40.6	0.1	1
15	C1	C6_15-1BM	C6	15-1B	M	7	C6_14-1aF	C14_14-1AM	9	6.2	40.7	1.2	0.2	6.4	43.4	30.5	1.9	1.3
15	C1	C6_15-2AM	C6	15-2A	M	7	C6_14-1aF	C14_14-1AM	9	3.4	38	0	0	12.6	30.6	55.3	0	3
15	C1	C7_15-1AM	C7	15-1A	M	9	C7_14-1bF	C6_14-1AM	9	0.7	21.5	0.2	2.6	3.5	45.7	27.9	1.1	1
15	C1	C7_15-1BM	C7	15-1B	M	9	C7_14-1bF	C6_14-1AM	9	3.6	11	0	0	0.5	42.7	54.8	0.4	0.9
15	C1	C7_15-1CM	C7	15-1C	M	9	C7_14-1bF	C6_14-1AM	9	21.3	32.4	0	0.9	4	47.5	12.7	2.3	0.8
15	C1	C8_15-1DM	C8	15-1D	M	8	C8_14-1aF	C7_14-1BM	9	2.2	31.6	0	0	9.4	41.5	38	0.5	0.5
15	C1	C10_15-1AM	C10	15-1A	M	6	C10_14-1aF	C3_14-1AM	9	11.2	38.8	3.7	0	14.2	36.6	46.7	0	3.2
15	C1	C10_15-1BM	C10	15-1B	M	6	C10_14-1aF	C3_14-1AM	9	4.9	40.1	0.6	0	8.2	42.5	38.2	0	1.3
15	C1	C11_15-1AM	C11	15-1A	M	7	C2_14-1bF	C15_14-1AM	9	12.1	42.8	4.6	0	9.9	42.4	33.5	0.3	0.9
15	C1	C12_15-1AM	C12	15-1A	M	7	C12_14-1aF	C8_14-1AM	9	13.7	18.5	0	0	3.8	45.9	42.8	1.6	0.9
15	C1	C12_15-1BM	C12	15-1B	M	7	C12_14-1aF	C8_14-1AM	9	11.1	37.5	0.4	0	11.5	37.4	47.4	0	1.2
15	C1	C12_15-1CM	C12	15-1C	M	7	C12_14-1aF	C8_14-1AM	9	20.5	25.6	0.5	0	5.1	45	51.7	0	1.4
15	C1	C13_15-1AM	C13	15-1A	M	7	C13_14-1aF	C16_14-1AM	9	19	30.4	8.3	0	23.9	28	49.1	0	2.7
15	C1	C13_15-1BM	C13	15-1B	M	7	C13_14-1aF	C16_14-1AM	9	1.7	15.5	0	0	12.5	38.7	55.4	1.2	0.9
15	C1	C14_15-1AM	C14	15-1A	M	7	C14_14-1aF	C9_14-1BM	9	6.8	43.3	0.6	0	11.5	39.5	51.6	0	1.9
15	C1	C14_15-2BM	C14	15-2B	M	8	C14_14-1aF	C9_14-1BM	9	0.3	14.4	0	0	5	37.7	33.4	6.3	0.4
15	C1	C15_15-1AM	C15	15-1A	M	7	C15_14-1aF	C5_14-1BM	9	8.6	41.9	1.8	0.1	3.2	39.7	28.1	1.6	0.4
15	C1	C16_15-1AM	C16	15-1A	M	8	C16_14-3aF	C10_14-3AM	9	5.5	42.5	0	0	3	44.4	34.7	0.5	0.7
16	C1	C1_16-1aF	C1	16-1a	F	6	C1_15-1aF	C3_15-1AM	9	10.1	31.2	1.3	0	5.7	41.5	29.4	0.3	0.8
16	C1	C1_16-1bF	C1	16-1b	F	6	C1_15-1aF	C3_15-1AM	9	0.6	0.6	0	0.3	15.1	37.3	52	0.6	0.6
16	C1	C1_16-2aF	C1	16-2a	F	6	C1_15-1aF	C3_15-1AM	9	4.2	44.1	0	1.6	9.8	43	47.4	0.8	1
16	C1	C2_16-1aF	C2	16-1a	F	5	C2_15-2aF	C6_15-1AM	9	13.2	35	7.2	0	13.2	36.4	44.1	0	0.7
16	C1	C2_16-1bF	C2	16-1b	F	5	C2_15-2aF	C6_15-1AM	9	8	29.7	0.6	0	7	43.2	43.6	0.3	0.9
16	C1	C2_16-1cF	C2	16-1c	F	5	C2_15-2aF	C6_15-1AM	9	12.2	40.5	1.4	0	4.2	42.3	24.2	1.4	1.1
16	C1	C3_16-1aF	C3	16-1a	F	6	C3_15-1aF	C8_15-1AM	9	17.4	31.7	0.3	0	9.8	40.6	34.4	0.2	0.6
16	C1	C3_16-1bF	C3	16-1b	F	6	C3_15-1aF	C8_15-1AM	9	24.5	29.3	1.6	0	18.4	31.8	44.3	0	0.8
16	C1	C3_16-1cF	C3	16-1c	F	6	C3_15-1aF	C8_15-1AM	9	8.4	31	2.9	0	6.6	37.3	31.7	0	0.6
16	C1	C5_16-1aF	C5	16-1a	F	6	C5_15-2aF	C10_15-1AM	9	6	45	1.5	0	7	43.3	47.9	0	0.9
16	C1	C5_16-1bF	C5	16-1b	F	6	C5_15-2aF	C10_15-1AM	9	6.8	27.8	0	0	28.4	22.4	49	0	1.3
16	C1	C5_16-1cF	C5	16-1c	F	6	C5_15-2aF	C10_15-1AM	9	6.8	42.6	0.5	0	4.3	46.4	26.6	0.5	0.3
16	C1	C6_16-1aF	C6	16-1a	F	6	C6_15-1aF	C5_15-1AM	9	7.2	31.7	0.4	0	6.8	43.4	48	0.5	1.2
16	C1	C6_16-1bF	C6	16-1b	F	6	C6_15-1aF	C5_15-1AM	9	7.7	40.5	1.1	0	11.1	40.2	49.6	0	1.2
16	C1	C6_16-1cF	C6	16-1c	F	6	C6_15-1aF	C5_15-1AM	9	11.1	17	0	0	16.1	33.6	45.1	0.1	1.1
16	C1	C7_16-1aF	C7	16-1a	F	6	C7_15-1aF	C16_15-1AM	9	8.5	36	1.9	0	9.2	39.1	34.2	0.5	1.2
16	C1	C7_16-1bF	C7	16-1b	F	6	C7_15-1aF	C16_15-1AM	9	11.9	26.2	0.3	0	8.3	39.7	37.1	0	0.7
16	C1	C7_16-1cF	C7	16-1c	F	6	C7_15-1aF	C16_15-1AM	9	16.2	35.1	3.7	0	14.2	38.1	36.1	0	1.6
16	C1	C8_16-1aF	C8	16-1a	F	6	C8_15-1aF	C13_15-1AM	9	12.3	42.3	4.5	0	21.2	31.1	33.9	0	1.3
16	C1	C8_16-1bF	C8	16-1b	F	6	C8_15-1aF	C13_15-1AM	9	11.4	40.7	4.7	0	23.8	29.6	44.8	0	2.1
16	C1	C8_16-2aF	C8	16-2a	F	6	C8_15-1aF	C13_15-1AM	9	11	38.5	0	0	9.9	42.1	32	0.9	0.4
16	C1	C9_16-1aF	C9	16-1a	F	6	C9_15-1aF	C12_15-1AM	9	15	34.8	0.7	0	6.6	41.3	26.9	0.1	1.3
16	C1	C10_16-1aF	C10	16-1a	F	6	C10_15-1aF	C1_15-1AM	9	9.8	39.8	1.4	0	17.6	37	50.9	0	0.6
16	C1	C10_16-1bF	C10	16-1b	F	6	C10_15-1aF	C1_15-1AM	9	9.9	43.1	4.5	1.4	17.3	33.4	48.6	1.1	0.9
16	C1	C10_16-1cF	C10	16-1c	F	6	C10_15-1aF	C1_15-1AM	9	11.9	30.1	3.2	0	18.3	34.7	40.3	0	1
16	C1	C11_16-1bF	C11	16-1b	F	6	C11_15-1aF	C4_15-1AM	9	12.7	33.3	0.1	2.8	7.9	40.6	27.2	2.3	0.2
16	C1	C11_16-1cF	C11	16-1c	F	6	C11_15-1aF	C4_15-1AM	9	18	33.4	3.4	0	17.1	33.7	41.1	0	0.7
16	C1	C12_16-1aF	C12	16-1a	F	6	C12_15-1aF	C9_15-2AM	9	5.4	45.6	1.2	0	11	39.8	43.9	0	0.9
16	C1	C12_16-1bF	C12	16-1b	F	6	C12_15-1aF	C9_15-2AM	9	9.6	44.5	3.4	0	9.3	37.1	37.5	0	1.2
16	C1	C12yo_16-1aF	C12yo	16-1a	F	6	C12_15-1bF	C1_15-1CM	9	10.5	41.5	0.7	0	17.4	36.8	46.7	0	0.7
16	C1	C12yo_16-1bF	C12yo	16-1b	F	6	C12_15-1bF	C1_15-1CM	9	18.4	34.7	1	0	8.6	44.2	44.9	1.5	0.3
16	C1	C13_16-1aF	C13	16-1a	F	6	C13_15-2aF	C11_15-1AM	9	6.2	36.2	0	0	8.6	41.3	43.4	0.4	0.6
16	C1	C13_16-2aF	C13	16-2a	F	6	C13_15-2aF	C11_15-1AM	9	11.7	24.4	0	0	2.5	37.3	30.2	5.1	0.3
16	C1	C13_16-2bF	C13	16-2b	F	6	C13_15-2aF	C11_15-1AM	9	6.3	22.7	0	0	1.3	39.7	17.1	2.5	0.2
16	C1	C14_16-1aF	C14	16-1a	F	6	C14_15-1aF	C2_15-2AM	9	8.6	16.7	0.3	0.2	20.2	22.8	55	0.4	1.2
16	C1	C14_16-1bF	C14	16-1b	F	6	C14_15-1aF	C2_15-2AM	9	4.3	38.1	0.1	0	11.2	42.9	52.5	0.4	1.3
16	C1	C14_16-1cF	C14	16-1c	F	6	C14_15-1aF	C2_15-2AM	9	11.3	42.6	0.2	0	7.7	44.8	33	1.6	0.9
16	C1	C16_16-1aF	C16	16-1a	F	6	C16_15-1aF	C14_15-1AM	9	5.5	41	0	1.1	9.2	44.9	28	5	0.5
16	C1	C16_16-1bF	C16	16-1b	F	6	C16_15-1aF	C14_15-1AM	9	7	35.8	1.3	0.6	10.5	34.5	54.3	0.5	0.5
16	C1	C16_16-1cF	C16	16-1c	F	6	C16_15-1aF	C14_15-1AM	9	13.8	20.9	0	0	6.3	41.9	34.1	3.1	0.8
16	C1	C16yo_16-1aF	C16yo	16-1a	F	6	C16_15-1bF	C4_15-3BM	9	5.9	35	0.1	0.2	14	38.1	54.2	1	0.4
16	C1	C16yo_16-1bF	C16yo	16-1b	F	6	C16_15-1bF	C4_15-3BM	9	12.7	37.2	2	0	13.1	33	42.9	0.5	0.8
16	C1	C16yo_16-1cF	C16yo	16-1c	F	6	C16_15-1bF	C4_15-3BM	9	4.9	40.8	0	0.2	5.5	45.4	39.2	3.7	0.4
16	C1	C1_16-1AM	C1	16-1A	M	6	C1_15-1aF	C3_15-1AM	9	0	1.4	0	0	18.4	31.1	50.5	0	1.1
16	C1	C1_16-1BM	C1	16-1B	M	6	C1_15-1aF	C3_15-1AM	9	0	0.6	0	0	4.9	42.5	38.8	5.1	0.4
16	C1	C1_16-1CM	C1	16-1C	M	6	C1_15-1aF	C3_15-1AM	9	9.4	43	9.7	0.3	16.3	35.2	44.5	0	1.2
16	C1	C2_16-1AM	C2	16-1A	M	6	C2_15-2aF	C6_15-1AM	9	15.1	37.7	1.8	0	8	42.6	39	0	1
16	C1	C2_16-1BM	C2	16-1B	M	6	C2_15-2aF	C6_15-1AM	9	3.2	44.4	1.2	0	11.7	37.5	29.8	0.6	1.1
16	C1	C2_16-1CM	C2	16-1C	M	6	C2_15-2aF	C6_15-1AM	9	7.5	44.9	1.7	0	8	32.2	31.5	0	0.8
16	C1	C3_16-1AM	C3	16-1A	M	6	C3_15-1aF	C8_15-1AM	9	7.5	8	0	0	4.8	41.7	32.1	1.3	0.9
16	C1	C3_16-1BM	C3	16-1B	M	6	C3_15-1aF	C8_15-1AM	9	8.9	25.6	0	1	2.2	43	18.4	1.7	0.5
16	C1	C3_16-2AM	C3	16-2A	M	6	C3_15-1aF	C8_15-1AM	9	7.4	38.9	0	0	19.6	30.9	33.5	0	0.8
16	C1	C5_16-1BM	C5	16-1B	M	6	C5_15-2aF	C10_15-1AM	9	5.2	15	0	0	7.9	37.8	45.4	0	1.7
16	C1	C5_16-1CM	C5	16-1C	M	6	C5_15-2aF	C10_15-1AM	9	1.9	8.5	0	0	18.7	29	51.5	0	3.1
16	C1	C6_16-1AM	C6	16-1A	M	6	C6_15-1aF	C5_15-1AM	9	15.5	35.8	1.7	0	13.6	39.3	42.1	0	1.7
16	C1	C6_16-2AM	C6	16-2A	M	6	C6_15-1aF	C5_15-1AM	9	5.8	29.7	0	0	11.2	41.4	45.6	0	0.7
16	C1	C7_16-1AM	C7	16-1A	M	6	C7_15-1aF	C16_15-1AM	9	7.2	40.2	2.1	2.8	17.1	35.7	35.1	2.9	0.7
16	C1	C7_16-1BM	C7	16-1B	M	6	C7_15-1aF	C16_15-1AM	9	8.1	39.3	0	0	7.8	44.2	37.9	0.3	0.8
16	C1	C7_16-2AM	C7	16-2A	M	6	C7_15-1aF	C16_15-1AM	9	7.3	37.6	0.3	0	10.4	40.6	41.5	1	1.2
16	C1	C8_16-1AM	C8	16-1A	M	6	C8_15-1aF	C13_15-1AM	9	6.9	46.2	1.6	0	4.5	43.7	34.9	0.4	1.2
16	C1	C8_16-1BM	C8	16-1B	M	6	C8_15-1aF	C13_15-1AM	9	11.4	41.9	3.3	0	8.2	43.6	41.6	0.4	1
16	C1	C8_16-2AM	C8	16-2A	M	6	C8_15-1aF	C13_15-1AM	9	10.5	44	4.9	0	3.8	45.9	25.6	0.6	0.3
16	C1	C9_16-1AM	C9	16-1A	M	6	C9_15-1aF	C12_15-1AM	9	11.3	27.1	1.1	0	8.6	39.2	47.9	0.2	1.2
16	C1	C10_16-1AM	C10	16-1A	M	6	C10_15-1aF	C1_15-1AM	9	5.1	15.5	0	0	15	33.8	40.1	0.5	1.5
16	C1	C10_16-1BM	C10	16-1B	M	6	C10_15-1aF	C1_15-1AM	9	12.4	28.8	0.1	0	13.1	37	36.9	1.5	0.5
16	C1	C10_16-1CM	C10	16-1C	M	6	C10_15-1aF	C1_15-1AM	9	8.6	27.4	0	0	21.5	31.1	39.3	0	0.6
16	C1	C11_16-1AM	C11	16-1A	M	6	C11_15-1aF	C4_15-1AM	9	4.7	8.4	0	0.3	21.6	28	55.5	0.9	0.7
16	C1	C11_16-1BM	C11	16-1B	M	6	C11_15-1aF	C4_15-1AM	9	9.1	38.4	1	6.7	6.9	43.3	43.4	3.1	0.8
16	C1	C11_16-1CM	C11	16-1C	M	6	C11_15-1aF	C4_15-1AM	9	10	39.1	5.2	0	13.3	38.3	41.9	0	0.9
16	C1	C12_16-1AM	C12	16-1A	M	6	C12_15-1aF	C9_15-2AM	9	4	49	1.7	0	4.6	44.9	39.3	1.3	0.9
16	C1	C12_16-1BM	C12	16-1B	M	6	C12_15-1aF	C9_15-2AM	9	5.1	2.2	0	0	15.6	28.5	53.6	0	0.9
16	C1	C12_16-1CM	C12	16-1C	M	6	C12_15-1aF	C9_15-2AM	9	0	1.9	0	0	12.2	34.8	43.5	0	1.2
16	C1	C12yo_16-1AM	C12yo	16-1A	M	6	C12_15-1bF	C1_15-1CM	9	6.2	44.7	0	0	12	36.6	41.8	0	0.8
16	C1	C12yo_16-1BM	C12yo	16-1B	M	6	C12_15-1bF	C1_15-1CM	9	11.8	38.3	0	0.5	6	47	25.1	1.5	0.4
16	C1	C13_16-1AM	C13	16-1A	M	6	C13_15-2aF	C11_15-1AM	9	16.8	28.1	0.3	0	6.8	43.7	33.4	0.3	0.6
16	C1	C13_16-1BM	C13	16-1B	M	6	C13_15-2aF	C11_15-1AM	9	8.1	20.7	0	1	3.7	43.7	29.2	3.1	0.2
16	C1	C14_16-1AM	C14	16-1A	M	6	C14_15-1aF	C2_15-2AM	9	3.9	41.8	2.9	0	23.1	24.9	50	0	1.1
16	C1	C16_16-1AM	C16	16-1A	M	6	C16_15-1aF	C14_15-1AM	9	0	2.5	0	0	7.8	41.5	49.4	2.1	1.1
16	C1	C16_16-1BM	C16	16-1B	M	6	C16_15-1aF	C14_15-1AM	9	7.6	30.3	4.5	0.8	3.7	17.2	52.7	0.9	0.3
16	C1	C16_16-2AM	C16	16-2A	M	6	C16_15-1aF	C14_15-1AM	9	0.5	0.4	0	0	4.8	39.7	28	4.6	0.3
16	C1	C16yo_16-1AM	C16yo	16-1A	M	6	C16_15-1bF	C4_15-3BM	9	0	3	0	0.7	13.4	25	47.6	0.7	0.3
3	S1	S1_3-2aF	S1	3-2a	F	6	S1_2-2aF	S5_2-2AM	9	9.3	37.5	1.4	0	16.1	33.1	50.3	0	0.4
3	S1	S1_3-2bF	S1	3-2b	F	6	S1_2-2aF	S5_2-2AM	9	8	40.7	3.1	0	18.8	27.9	54.2	0	0.4
3	S1	S1_3-2cF	S1	3-2c	F	6	S1_2-2aF	S5_2-2AM	9	7.8	43.4	4.5	1.2	15.5	32.9	34.3	0.6	0.2
3	S1	S3_3-1aF	S3	3-1a	F	6	S3_2-1bF	S7_2-1EM	9	9.3	42.6	4.6	0	16.6	32.8	44.3	0.3	0.4
3	S1	S3_3-1bF	S3	3-1b	F	6	S3_2-1bF	S7_2-1EM	9	12.6	29.7	0.9	0	7.6	37.8	37	0.4	0.3
3	S1	S3_3-1cF	S3	3-1c	F	6	S3_2-1bF	S7_2-1EM	9	3.4	33.6	0	1.2	21.7	18.5	49.9	0.2	0.5
3	S1	S3_3-1dF	S3	3-1d	F	6	S3_2-1bF	S7_2-1EM	9	8.3	27.8	1.1	0.4	5.9	44.1	22.3	0.7	0.4
3	S1	S6_3-1aF	S6	3-1a	F	6	S6_2-2bF	S2_2-1BM	9	15.2	32.8	0.1	0	22.4	26.3	41.4	0.4	0.3
3	S1	S6_3-1bF	S6	3-1b	F	6	S6_2-2bF	S2_2-1BM	9	12.5	39.6	5.2	0	16.5	34.1	27	0	0.6
3	S1	S9_3-1aF	S9	3-1a	F	6	S9_2-1bF	S13_2-2CM	9	9.2	26.2	8.2	0	18.3	20.5	45.1	0	0.5
3	S1	S9_3-1bF	S9	3-1b	F	6	S9_2-1bF	S13_2-2CM	9	0	2.1	0	0	14.1	31.5	46	0	0.6
3	S1	S9_3-1cF	S9	3-1c	F	6	S9_2-1bF	S13_2-2CM	9	4	45.5	2.3	2.1	7.1	40.6	35.7	1.7	0.3
3	S1	S9_3-1dF	S9	3-1d	F	6	S9_2-1bF	S13_2-2CM	9	9	42.6	3.1	0	17.3	35.7	33.2	0	0.7
3	S1	S11_3-1aF	S11	3-1a	F	6	S11_2-1cF	S15_2-1FM	9	10	30.6	0.4	0	10.9	31.7	40.8	0.4	0.4
3	S1	S11_3-1bF	S11	3-1b	F	6	S11_2-1cF	S15_2-1FM	9	11.5	38.8	2.1	0.4	13.8	29.3	37.3	2.2	0.3
3	S1	S1_3-1aF	S1	3-1a	F	6	S1_2-2aF	S5_2-2AM	9	3.5	50.3	2.2	0	16.4	36	48.4	0	0.8
3	S1	S1_3-1bF	S1	3-1b	F	6	S1_2-2aF	S5_2-2AM	9	11.1	39.3	4.2	1.9	13.1	35.4	41.5	0.4	0.4
3	S1	S2_3-1aF	S2	3-1a	F	6	S2_2-1bF	S6_2-2BM	9	5.1	46.7	0.7	0	10.8	37.1	31.7	1.1	1.2
3	S1	S2_3-1bF	S2	3-1b	F	6	S2_2-1bF	S6_2-2BM	9	2.4	48.4	0.5	0	5.1	45.2	19.3	0.8	0.6
3	S1	S2_3-1cF	S2	3-1c	F	6	S2_2-1bF	S6_2-2BM	9	11.7	36.4	3.1	1.3	11.6	39.5	29.3	3.3	0.3
3	S1	S2_3-1dF	S2	3-1d	F	6	S2_2-1bF	S6_2-2BM	9	11.6	37.3	5.3	0	13	36.6	26.9	0.1	0.6
3	S1	S2_3-1eF	S2	3-1e	F	6	S2_2-1bF	S6_2-2BM	9	4.2	46.9	0.9	2.2	9.7	41	32.2	1.3	0.3
3	S1	S4_3-1aF	S4	3-1a	F	6	S4_2-1bF	S8_2-2AM	9	14.9	22.6	0	0	6.6	42.8	29.1	1.7	0.3
3	S1	S5_3-1aF	S5	3-1a	F	6	S5_2-1eF	S1_2-1CM	9	12.1	36.9	6.3	0.4	20	34.1	30.2	0.9	0.4
3	S1	S5_3-1bF	S5	3-1b	F	6	S5_2-1eF	S1_2-1CM	9	7.7	39	2.5	4.4	14.8	34.7	32.8	3.2	0.4
3	S1	S5_3-1cF	S5	3-1c	F	6	S5_2-1eF	S1_2-1CM	9	5.9	36.2	2.3	0.3	13.9	37	39.9	0.6	0.4
3	S1	S5_3-1dF	S5	3-1d	F	6	S5_2-1eF	S1_2-1CM	9	6	40.9	0.3	0.9	4.9	44	30.3	3.5	0.2
3	S1	S7_3-1aF	S7	3-1a	F	6	S7_2-2aF	S3_2-3CM	9	10.2	38.6	4.7	0	22.4	28.9	35.7	0	0.4
3	S1	S7_3-1bF	S7	3-1b	F	6	S7_2-2aF	S3_2-3CM	9	9.2	40.4	3.8	0	19.8	29.7	39.9	0	0.5
3	S1	S10_3-1aF	S10	3-1a	F	6	S10_2-1cF	S14_2-2CM	9	10.2	28.5	1.6	0	8.2	37.5	35.3	0	0.4
3	S1	S10_3-1bF	S10	3-1b	F	6	S10_2-1cF	S14_2-2CM	9	8.1	32.3	0	0	5.1	43.9	28.2	0.4	0.4
3	S1	S10_3-1cF	S10	3-1c	F	6	S10_2-1cF	S14_2-2CM	9	14.6	19	0	0	5.3	41	33	0	0.2
3	S1	S10_3-1dF	S10	3-1d	F	6	S10_2-1cF	S14_2-2CM	9	10.5	39.9	0.9	0.7	3.1	46	40.1	6.3	0.4
3	S1	S12_3-1aF	S12	3-1a	F	6	S12_2-1cF	S16_2-1AM	9	12.3	36.3	3.4	0	9.1	38.5	18.2	0.4	0.3
3	S1	S12_3-1bF	S12	3-1b	F	6	S12_2-1cF	S16_2-1AM	9	7.2	24.5	0.6	0	16.2	27.9	42.3	0.4	0.4
3	S1	S13_3-1aF	S13	3-1a	F	6	S13_2-1fF	S9_2-1DM	9	10.3	10.3	0	0	15.7	32.3	29.4	0	0.4
3	S1	S13_3-1bF	S13	3-1b	F	6	S13_2-1fF	S9_2-1DM	9	9.3	35.7	3.3	0	20.5	22.7	31.8	0	0.3
3	S1	S15_3-1aF	S15	3-1a	F	6	S15_2-2bF	S11_2-3DM	9	6.4	41.8	0.4	0.6	11.4	36.5	28.7	1.3	0.2
3	S1	S3_3-2aF	S3	3-2a	F	6	S3_2-1bF	S7_2-1EM	9	6.6	39.6	0	0	3.8	43.2	36.3	0.7	0.5
3	S1	S4_3-2aF	S4	3-2a	F	6	S4_2-1bF	S8_2-2AM	9	9.8	40.7	1.1	0	14.6	33.1	47.3	0.5	0.4
3	S1	S4_3-2bF	S4	3-2b	F	6	S4_2-1bF	S8_2-2AM	9	3.5	47	0.8	1.4	13.5	34.2	37.3	1.4	0.3
3	S1	S4_3-2cF	S4	3-2c	F	6	S4_2-1bF	S8_2-2AM	9	3.2	36.6	0.3	1.2	6	38.5	38	0.6	0.3
3	S1	S4_3-2dF	S4	3-2d	F	6	S4_2-1bF	S8_2-2AM	9	2.7	46.4	0.7	0	10.1	37.6	48.5	0	0.6
3	S1	S5_3-2aF	S5	3-2a	F	6	S5_2-1eF	S1_2-1CM	9	11.3	39	3.2	2.7	12.7	35.1	30.7	3.2	0.6
3	S1	S6_3-2aF	S6	3-2a	F	6	S6_2-2bF	S2_2-1BM	9	8.2	44	7.8	1.2	12.5	36.6	36.1	1.2	0.4
3	S1	S6_3-2bF	S6	3-2b	F	6	S6_2-2bF	S2_2-1BM	9	6	41.1	1.7	0	34	13.3	50.7	0	0.5
3	S1	S6_3-2cF	S6	3-2c	F	6	S6_2-2bF	S2_2-1BM	9	11.9	36.3	5.6	0	6.7	44.4	22.1	0	0.4
3	S1	S7_3-2aF	S7	3-2a	F	6	S7_2-2aF	S3_2-3CM	9	15.3	30	3.5	0	15.7	34.8	34.2	0	0.8
3	S1	S7_3-2bF	S7	3-2b	F	6	S7_2-2aF	S3_2-3CM	9	15	38.8	8.3	0	20.9	32.5	38.2	0	0.5
3	S1	S7_3-2cF	S7	3-2c	F	6	S7_2-2aF	S3_2-3CM	9	7.4	33.2	3.7	5.5	4.9	34.3	18.9	3.6	0.2
3	S1	S8_3-2aF	S8	3-2a	F	6	S8_2-1bF	S4_2-1GM	9	17.8	35.7	0.7	0	30.5	23.1	51.3	0.2	0.4
3	S1	S8_3-2bF	S8	3-2b	F	6	S8_2-1bF	S4_2-1GM	9	9.2	36	0.3	0	6.3	44.7	34.3	0.2	0.3
3	S1	S8_3-2cF	S8	3-2c	F	6	S8_2-1bF	S4_2-1GM	9	12.3	37.4	1.4	0	21.7	30.1	41.1	0.2	0.4
3	S1	S8_3-2dF	S8	3-2d	F	6	S8_2-1bF	S4_2-1GM	9	13.8	36.9	9.2	0	26.1	26.1	48.1	0	0.4
3	S1	S8_3-2eF	S8	3-2e	F	6	S8_2-1bF	S4_2-1GM	9	22.9	28.7	0.5	0.3	6.7	41.3	17.3	1	0.2
3	S1	S9_3-2aF	S9	3-2a	F	6	S9_2-1bF	S13_2-2CM	9	11.9	37.5	2.5	0	8.8	35.2	40.8	0	0.3
3	S1	S10_3-2aF	S10	3-2a	F	6	S10_2-1cF	S14_2-2CM	9	5.6	42.2	0.6	2.6	2.2	43.5	17.1	2.1	0.3
3	S1	S11_3-2aF	S11	3-2a	F	6	S11_2-1cF	S15_2-1FM	9	9.1	36.2	4.2	0	16.3	35.8	48.1	0.1	0.7
3	S1	S11_3-2bF	S11	3-2b	F	6	S11_2-1cF	S15_2-1FM	9	25.8	18.4	6.1	0	18.8	33	42.8	1.1	0.4
3	S1	S11_3-3aF	S11	3-3a	F	6	S11_2-1cF	S15_2-1FM	9	23.1	17.9	3.7	0	34.1	18.7	53.7	0	0.2
3	S1	S12_3-2aF	S12	3-2a	F	6	S12_2-1cF	S16_2-1AM	9	10.4	43.6	2.6	0	23.4	28.4	46.3	0	0.9
3	S1	S12_3-2bF	S12	3-2b	F	6	S12_2-1cF	S16_2-1AM	9	15.4	21.3	1.4	0	7.8	42	43.1	0	0.4
3	S1	S12_3-2cF	S12	3-2c	F	6	S12_2-1cF	S16_2-1AM	9	11.6	35	3.5	0	13.4	37.7	37.6	1	0.7
3	S1	S13_3-2aF	S13	3-2a	F	6	S13_2-1fF	S9_2-1DM	9	7.9	20	3.5	0	18.3	26.4	41.3	0.2	0.7
3	S1	S13_3-2bF	S13	3-2b	F	6	S13_2-1fF	S9_2-1DM	9	12.1	40.6	11.8	0.2	19.4	32.2	33.3	0.1	0.5
3	S1	S13_3-2cF	S13	3-2c	F	6	S13_2-1fF	S9_2-1DM	9	1.9	4.5	1.4	0	27	24.2	49.1	0.2	0.5
3	S1	S14_3-1aF	S14	3-1a	F	6	S14_2-5eF	S10_2-5DM	9	1.3	4.7	0	0	13.9	38	41.2	0.6	0.4
3	S1	S14_3-1bF	S14	3-1b	F	6	S14_2-5eF	S10_2-5DM	9	6.3	39.3	3.3	0	11.3	35.7	49	0.7	0.4
3	S1	S14_3-1cF	S14	3-1c	F	6	S14_2-5eF	S10_2-5DM	9	6.2	38.6	1.4	2.1	11.8	38	45.8	1.4	0.3
3	S1	S14_3-1dF	S14	3-1d	F	6	S14_2-5eF	S10_2-5DM	9	8.4	42.4	3.1	0	11.6	37.7	36.6	0.1	0.4
3	S1	S14_3-1eF	S14	3-1e	F	6	S14_2-5eF	S10_2-5DM	9	7	39.8	0.7	0.2	3.1	41.5	34.2	2	0.2
3	S1	S15_3-2aF	S15	3-2a	F	6	S15_2-2bF	S11_2-3DM	9	14.1	36.8	2.3	0.4	10	41.2	42.8	0	0.4
3	S1	S15_3-2bF	S15	3-2b	F	6	S15_2-2bF	S11_2-3DM	9	13.3	21.9	0.8	1.9	5.7	40.8	18.7	0.7	0.4
3	S1	S15_3-3aF	S15	3-3a	F	6	S15_2-2bF	S11_2-3DM	9	5.3	44.7	1.2	1	13.5	38.5	38	0	0.5
3	S1	S15_3-3bF	S15	3-3b	F	6	S15_2-2bF	S11_2-3DM	9	4.4	44.6	0.2	0	6.5	41.3	43.9	1	0.4
3	S1	S16_3-1aF	S16	3-1a	F	6	S16_2-3dF	S12_2-1EM	9	5.7	44.5	1.8	0	13.5	31.8	41.4	0	0.7
3	S1	S16_3-1bF	S16	3-1b	F	6	S16_2-3dF	S12_2-1EM	9	5.3	38.7	1.3	1.1	16.1	33	40.6	2.4	0.6
3	S1	S16_3-1cF	S16	3-1c	F	6	S16_2-3dF	S12_2-1EM	9	19.9	22.9	1.1	0	10.6	33.8	42.1	0.2	0.4
3	S1	S16_3-2aF	S16	3-2a	F	6	S16_2-3dF	S12_2-1EM	9	9.2	39.4	0.6	0	10.5	27.4	43.1	0	0.4
3	S1	S16_3-3aF	S16	3-3a	F	6	S16_2-3dF	S12_2-1EM	9	8.9	37.4	0.4	0.8	5.9	48.4	42.7	4.1	0.3
3	S1	S1_3-2AM	S1	3-2A	M	6	S1_2-2aF	S5_2-2AM	9	13.3	40.4	10	0	9.6	38	14.3	0	0.1
3	S1	S1_3-3AM	S1	3-3A	M	6	S1_2-2aF	S5_2-2AM	9	8.1	40	5.2	0	31	23	51.9	0	0.2
3	S1	S1_3-3ＢM	S1	3-3Ｂ	M	6	S1_2-2aF	S5_2-2AM	9	12.7	34.5	0.9	0	31	19.6	50.4	0	0.3
3	S1	S3_3-1AM	S3	3-1A	M	6	S3_2-1bF	S7_2-1EM	9	7.8	32.9	1.1	0	7.8	36.1	30.3	0.5	0.3
3	S1	S3_3-1BM	S3	3-1B	M	6	S3_2-1bF	S7_2-1EM	9	1.5	7	0	0.5	20.6	23.1	35.7	0	0.5
3	S1	S3_3-1CM	S3	3-1C	M	6	S3_2-1bF	S7_2-1EM	9	3.2	37.6	1.6	0	15.5	32.5	40.8	0.2	0.3
3	S1	S6_3-1AM	S6	3-1A	M	6	S6_2-2bF	S2_2-1BM	9	6.8	35.1	4.9	0	16.4	35.3	24.7	0	0.4
3	S1	S6_3-1BM	S6	3-1B	M	6	S6_2-2bF	S2_2-1BM	9	12.9	40.2	3.4	0	33.9	20	43.8	0	0.5
3	S1	S6_3-1CM	S6	3-1C	M	6	S6_2-2bF	S2_2-1BM	9	10	2.7	0	0	7.8	35.2	23.8	2.3	0.3
3	S1	S6_3-1DM	S6	3-1D	M	6	S6_2-2bF	S2_2-1BM	9	12.4	38.5	8.4	0	19.8	30.3	33	0	0.5
3	S1	S6_3-1EM	S6	3-1E	M	6	S6_2-2bF	S2_2-1BM	9	13.7	39.3	7.1	0	10.8	40.3	18.6	0	0.4
3	S1	S8_3-1AM	S8	3-1A	M	6	S8_2-1bF	S4_2-1GM	9	8	19	1.5	0	10.9	34.3	37.5	0	0.3
3	S1	S8_3-1BM	S8	3-1B	M	6	S8_2-1bF	S4_2-1GM	9	11.8	41.7	3.6	0	13	34.1	36.7	0	0.3
3	S1	S8_3-1CM	S8	3-1C	M	6	S8_2-1bF	S4_2-1GM	9	16.6	37.1	10	0	18.1	31.3	35	0	0.5
3	S1	S8_3-1DM	S8	3-1D	M	6	S8_2-1bF	S4_2-1GM	9	16.3	29.2	6.3	1.6	24.8	27.3	38.1	0.8	0.4
3	S1	S8_3-1EM	S8	3-1E	M	6	S8_2-1bF	S4_2-1GM	9	3.4	48.6	1.5	0.2	11.1	38.4	31.4	0.2	0.4
3	S1	S9_3-1AM	S9	3-1A	M	6	S9_2-1bF	S13_2-2CM	9	14.3	33.3	0	0	4.3	43.4	8.6	2.5	0.2
3	S1	S11_3-1AM	S11	3-1A	M	6	S11_2-1cF	S15_2-1FM	9	9.6	23.4	2.4	0	27.2	22.5	42.3	0	0.3
3	S1	S11_3-1BM	S11	3-1B	M	6	S11_2-1cF	S15_2-1FM	9	19	32.2	6.4	1.6	28	23.3	51	0	0.3
3	S1	S11_3-1CM	S11	3-1C	M	6	S11_2-1cF	S15_2-1FM	9	4.7	29.3	3.2	2.1	20.7	27	38.9	1.3	0.3
3	S1	S2_3-2AM	S2	3-2A	M	6	S2_2-1bF	S6_2-2BM	9	10.9	40.2	1.2	0	10.2	41.9	34.5	0.2	0.7
3	S1	S2_3-2BM	S2	3-2B	M	6	S2_2-1bF	S6_2-2BM	9	4.3	32.8	1.4	0	7.2	40.8	31.4	0.3	0.6
3	S1	S2_3-2CM	S2	3-2C	M	6	S2_2-1bF	S6_2-2BM	9	5.1	42.3	1.3	0	4.6	42.6	29.6	0.6	0.2
3	S1	S2_3-2DM	S2	3-2D	M	6	S2_2-1bF	S6_2-2BM	9	6.2	44	1.6	2	7.4	40.6	30.2	2.8	0.2
3	S1	S1_3-1AM	S1	3-1A	M	6	S1_2-2aF	S5_2-2AM	9	13.5	38.2	11.2	0	14.3	30.7	40.5	0	0.3
3	S1	S1_3-1BM	S1	3-1B	M	6	S1_2-2aF	S5_2-2AM	9	15.1	27.5	2.5	0	27	22.6	42.6	0	0.5
3	S1	S2_3-1AM	S2	3-1A	M	6	S2_2-1bF	S6_2-2BM	9	12.9	38.2	0	1.7	8.8	38.5	14.2	0.8	0.2
3	S1	S4_3-1AM	S4	3-1A	M	6	S4_2-1bF	S8_2-2AM	9	11.8	19	7.6	0	16.9	33.2	36.8	0.2	0.8
3	S1	S4_3-1BM	S4	3-1B	M	6	S4_2-1bF	S8_2-2AM	9	1.8	43.5	0.9	11	2.6	43.9	35.9	5.7	0.4
3	S1	S4_3-1CM	S4	3-1C	M	6	S4_2-1bF	S8_2-2AM	9	11.2	35.4	8.3	1.7	9.9	38.3	46.3	0.3	0.8
3	S1	S5_3-1AM	S5	3-1A	M	6	S5_2-1eF	S1_2-1CM	9	7.5	39.2	3.6	0.2	10.4	37.7	25.4	3.2	0.3
3	S1	S5_3-1BM	S5	3-1B	M	6	S5_2-1eF	S1_2-1CM	9	16.2	32.3	0.4	0	17.9	29.1	36.8	0.5	0.2
3	S1	S7_3-1AM	S7	3-1A	M	6	S7_2-2aF	S3_2-3CM	9	5.9	18	0	0	11	31.9	23.5	0	0.5
3	S1	S7_3-1BM	S7	3-1B	M	6	S7_2-2aF	S3_2-3CM	9	9.6	30.9	0	0	16.2	28.9	36.2	0.3	0.4
3	S1	S7_3-1CM	S7	3-1C	M	6	S7_2-2aF	S3_2-3CM	9	6.1	42.6	1.3	0	15.3	37.8	36	0	0.4
3	S1	S10_3-1AM	S10	3-1A	M	6	S10_2-1cF	S14_2-2CM	9	12.7	28.6	0	0	12	33.2	25.8	0	0.3
3	S1	S12_3-1AM	S12	3-1A	M	6	S12_2-1cF	S16_2-1AM	9	11.7	35.4	3.5	3.6	18.1	32.8	45.4	4.1	0.7
3	S1	S12_3-1BM	S12	3-1B	M	6	S12_2-1cF	S16_2-1AM	9	12.1	27.9	0	1.7	6.9	35.8	12.4	3.9	0.3
3	S1	S13_3-1AM	S13	3-1A	M	6	S13_2-1fF	S9_2-1DM	9	13.2	34	8.4	0.5	28.4	21.5	38.9	0.5	0.3
3	S1	S13_3-1BM	S13	3-1B	M	6	S13_2-1fF	S9_2-1DM	9	9.5	31.9	1.8	0	7.1	28.4	22	0	0.3
3	S1	S15_3-1AM	S15	3-1A	M	6	S15_2-2bF	S11_2-3DM	9	7.2	42	0.4	0.3	6.2	41.4	27.2	0.8	0.2
3	S1	S15_3-1BM	S15	3-1B	M	6	S15_2-2bF	S11_2-3DM	9	12.8	34.4	3.7	0	18.3	32	47.5	0	0.5
3	S1	S15_3-1CM	S15	3-1C	M	6	S15_2-2bF	S11_2-3DM	9	13.4	32.6	1.2	0	13	37.1	32.4	0	0.3
3	S1	S15_3-1DM	S15	3-1D	M	6	S15_2-2bF	S11_2-3DM	9	14.7	37.4	11.6	0	18.8	32.4	37.8	0	0.3
3	S1	S3_3-2AM	S3	3-2A	M	6	S3_2-1bF	S7_2-1EM	9	0	2.6	0	0.3	2.2	11.5	55.8	0	0.2
3	S1	S3_3-2BM	S3	3-2B	M	6	S3_2-1bF	S7_2-1EM	9	13.7	23.4	0	0	16.3	36.1	41.2	0	0.3
3	S1	S4_3-2AM	S4	3-2A	M	6	S4_2-1bF	S8_2-2AM	9	6.2	28.8	0.6	0.6	0	4.9	56.1	0	1.2
3	S1	S4_3-2BM	S4	3-2B	M	6	S4_2-1bF	S8_2-2AM	9	8.2	35.4	5.1	0	11.4	37.3	36	0	0.3
3	S1	S5_3-2AM	S5	3-2A	M	6	S5_2-1eF	S1_2-1CM	9	12.3	32.4	0	0	10.4	35	39.7	0	0.4
3	S1	S5_3-2BM	S5	3-2B	M	6	S5_2-1eF	S1_2-1CM	9	18	31.3	15.2	0	22.7	25.4	41.7	0	0.3
3	S1	S5_3-2CM	S5	3-2C	M	6	S5_2-1eF	S1_2-1CM	9	15.1	35	16.3	0	9.7	43.4	39.8	0	0.7
3	S1	S7_3-2AM	S7	3-2A	M	6	S7_2-2aF	S3_2-3CM	9	22	20	1	0.2	19.5	34.6	29.2	0	0.4
3	S1	S7_3-2BM	S7	3-2B	M	6	S7_2-2aF	S3_2-3CM	9	5.5	31.4	1.2	0	11.5	41.9	27.2	0.3	0.3
3	S1	S9_3-2AM	S9	3-2A	M	6	S9_2-1bF	S13_2-2CM	9	12.6	37.6	0	0	9.3	40.2	24.4	0.8	0.4
3	S1	S9_3-3AM	S9	3-3A	M	6	S9_2-1bF	S13_2-2CM	9	8.7	38.9	0.6	0	12.2	37.9	48.6	0	0.4
3	S1	S9_3-3BM	S9	3-3B	M	6	S9_2-1bF	S13_2-2CM	9	16.1	29.5	1.4	0	13.8	34.2	51.8	0	1
3	S1	S9_3-3CM	S9	3-3C	M	6	S9_2-1bF	S13_2-2CM	9	13.2	26.9	1	0	12.6	30.9	50.2	0.2	0.4
3	S1	S10_3-2AM	S10	3-2A	M	6	S10_2-1cF	S14_2-2CM	9	7.6	41.4	0.8	0.9	8.7	38	22.1	2.1	0.2
3	S1	S10_3-2BM	S10	3-2B	M	6	S10_2-1cF	S14_2-2CM	9	7.4	36	0.9	0	4.1	41.2	25.9	3.2	0.3
3	S1	S10_3-2CM	S10	3-2C	M	6	S10_2-1cF	S14_2-2CM	9	7.5	37.2	0.7	0	8.4	38.6	42	0.7	0.5
3	S1	S10_3-3AM	S10	3-3A	M	6	S10_2-1cF	S14_2-2CM	9	13.3	27.6	1.1	0	22.5	24.4	44.3	0	0.4
3	S1	S11_3-2AM	S11	3-2A	M	6	S11_2-1cF	S15_2-1FM	9	17.3	26.9	17.2	0.2	16.4	24.2	47.7	0	0.4
3	S1	S11_3-2BM	S11	3-2B	M	6	S11_2-1cF	S15_2-1FM	9	7	40.4	2.3	0	19.9	29.2	43.5	0	0.8
3	S1	S12_3-2AM	S12	3-2A	M	6	S12_2-1cF	S16_2-1AM	9	14.1	38	9.5	0	18.8	34	39.2	0	0.4
3	S1	S12_3-2BM	S12	3-2B	M	6	S12_2-1cF	S16_2-1AM	9	10	38.7	3.1	5	4.6	46.1	22.5	3.6	0.2
3	S1	S12_3-3AM	S12	3-3A	M	6	S12_2-1cF	S16_2-1AM	9	13.2	38.7	2.8	1.4	12.4	40.6	19.7	1.4	0.2
3	S1	S13_3-2AM	S13	3-2A	M	6	S13_2-1fF	S9_2-1DM	9	9.4	36.2	0.6	0	16.2	32.3	40.1	0	0.8
3	S1	S13_3-3AM	S13	3-3A	M	6	S13_2-1fF	S9_2-1DM	9	10.8	39.5	3.5	0	19.1	31.7	53	0	0.7
3	S1	S13_3-3BM	S13	3-3B	M	6	S13_2-1fF	S9_2-1DM	9	6.2	15	0	0	11	37.4	42.3	0.3	0.4
3	S1	S14_3-1AM	S14	3-1A	M	6	S14_2-5eF	S10_2-5DM	9	16.4	32.7	4.3	0	19.9	31.4	45.7	0	0.3
3	S1	S14_3-1BM	S14	3-1B	M	6	S14_2-5eF	S10_2-5DM	9	8.3	41.4	5.8	0	12.2	42	45.3	0	0.5
3	S1	S14_3-1CM	S14	3-1C	M	6	S14_2-5eF	S10_2-5DM	9	14.2	36.3	3.8	0.4	14.1	35.6	46.3	1.5	0.6
3	S1	S14_3-2AM	S14	3-2A	M	6	S14_2-5eF	S10_2-5DM	9	7.8	39.1	0.7	0	13.8	37.5	36.9	0	0.4
3	S1	S14_3-2BM	S14	3-2B	M	6	S14_2-5eF	S10_2-5DM	9	11.9	31.3	0.5	0	12.3	38.4	46.3	0	0.6
3	S1	S15_3-2AM	S15	3-2A	M	6	S15_2-2bF	S11_2-3DM	9	7.9	39.9	0.9	0.3	6.2	41.2	31	2.3	0.4
3	S1	S16_3-1AM	S16	3-1A	M	6	S16_2-3dF	S12_2-1EM	9	1.2	0.4	0	0	17	31.3	47.2	0	0.4
3	S1	S16_3-1BM	S16	3-1B	M	6	S16_2-3dF	S12_2-1EM	9	1.2	1.4	0	0	20.2	30.5	47.9	0	0.4
3	S1	S16_3-1CM	S16	3-1C	M	6	S16_2-3dF	S12_2-1EM	9	9.2	20.3	1.9	2.8	11.5	35.7	36.1	1.2	0.3
3	S1	S16_3-1DM	S16	3-1D	M	6	S16_2-3dF	S12_2-1EM	9	1.2	5.8	0	1.2	19.8	26.9	40.8	0.5	0.4
3	S1	S16_3-1EM	S16	3-1E	M	6	S16_2-3dF	S12_2-1EM	9	9.9	23.1	2.1	0.5	12.3	36.1	32	0	0.3
4	S1	S1_4-1aF	S1	4-1a	F	6	S1_3-2cF	S4_3-1CM	9	5.8	40.5	0.4	0	12.1	38.3	54.6	0	0.7
4	S1	S1_4-1bF	S1	4-1b	F	6	S1_3-2cF	S4_3-1CM	9	6.8	19.5	0	0.2	2.6	3.6	56	0	0.5
4	S1	S1_4-1cF	S1	4-1c	F	6	S1_3-2cF	S4_3-1CM	9	17.1	26.7	0.7	2.8	16.2	33.9	40.8	0	0.4
4	S1	S1_4-2aF	S1	4-2a	F	6	S1_3-2cF	S4_3-1CM	9	14.3	25.3	1.6	0	13.3	35.8	48.9	0	0.3
4	S1	S1_4-2bF	S1	4-2b	F	6	S1_3-2cF	S4_3-1CM	9	10.6	43.8	9	0	27.9	24.7	46.5	0	0.9
4	S1	S2_4-1aF	S2	4-1a	F	6	S2_3-1dF	S5_3-2BM	9	8.3	45.4	5.9	0	12.6	39.8	34.4	0	0.6
4	S1	S2_4-1bF	S2	4-1b	F	6	S2_3-1dF	S5_3-2BM	9	6.3	40.4	1.9	0.3	14.1	35	38.4	0.4	1
4	S1	S2_4-1cF	S2	4-1c	F	6	S2_3-1dF	S5_3-2BM	9	8.4	39.7	2.2	0	17.8	29.9	31.3	0	0.8
4	S1	S2_4-1dF	S2	4-1d	F	6	S2_3-1dF	S5_3-2BM	9	8.6	41.1	0.9	0	10.2	42.3	25	0	0.9
4	S1	S2_4-2aF	S2	4-2a	F	6	S2_3-1dF	S5_3-2BM	9	8.4	46.4	3.1	0	19.7	30.1	41.7	0	0.7
4	S1	S3_4-1aF	S3	4-1a	F	6	S3_3-1aF	S6_3-1DM	9	12.5	43.9	5.1	0	16.1	18.1	53.4	0	1
4	S1	S3_4-1bF	S3	4-1b	F	6	S3_3-1aF	S6_3-1DM	9	5.5	5.6	0	0.5	0.8	6.2	56.3	0	0.3
4	S1	S3_4-1cF	S3	4-1c	F	6	S3_3-1aF	S6_3-1DM	9	13.3	37.1	2.4	0.3	12.3	36	45.9	0	0.8
4	S1	S3_4-1dF	S3	4-1d	F	6	S3_3-1aF	S6_3-1DM	9	15.2	39.9	9.8	0	21.3	29.5	49.4	0	0.9
4	S1	S3_4-2aF	S3	4-2a	F	6	S3_3-1aF	S6_3-1DM	9	6.4	47.2	3.7	0	8.6	41.6	30.7	0	0.5
4	S1	S4_4-1aF	S4	4-1a	F	6	S4_3-2bF	S7_3-1CM	9	10.3	29.9	0.8	0	19	29.6	42.7	0.4	0.4
4	S1	S4_4-2aF	S4	4-2a	F	6	S4_3-2bF	S7_3-1CM	9	12.5	39.2	1.2	0	17	34.2	48	2	0.4
4	S1	S4_4-2bF	S4	4-2b	F	6	S4_3-2bF	S7_3-1CM	9	10.1	42	7.4	1	16.5	36.1	36.4	0.6	0.4
4	S1	S4_4-2cF	S4	4-2c	F	6	S4_3-2bF	S7_3-1CM	9	4.9	47.1	1.3	0	10.2	40.8	30.4	0.5	0.7
4	S1	S5_4-1aF	S5	4-1a	F	6	S5_3-1aF	S8_3-1CM	9	5.8	43.9	0.6	0	12.1	36.4	35.4	1.7	0.3
4	S1	S5_4-1bF	S5	4-1b	F	6	S5_3-1aF	S8_3-1CM	9	15.4	38	8.5	0	22.7	28.4	44.7	0	0.7
4	S1	S5_4-2aF	S5	4-2a	F	6	S5_3-1aF	S8_3-1CM	9	3.5	49.8	0	1.3	12.7	39.8	34.5	0.5	0.3
4	S1	S5_4-3aF	S5	4-3a	F	6	S5_3-1aF	S8_3-1CM	9	11.4	27.9	2.3	2.4	8.6	41.2	40.2	0.3	0.4
4	S1	S5_4-3bF	S5	4-3b	F	6	S5_3-1aF	S8_3-1CM	9	11.8	38.9	4.3	0	18.8	31.5	39.6	0	0.3
4	S1	S6_4-1aF	S6	4-1a	F	6	S6_3-2aF	S1_3-1AM	9	1.3	7.2	0.4	0	13	35.2	37.4	0.7	0.7
4	S1	S6_4-2aF	S6	4-2a	F	6	S6_3-2aF	S1_3-1AM	9	7.4	45.6	2.4	0.2	14.4	38.7	38	0.8	0.8
4	S1	S6_4-2bF	S6	4-2b	F	6	S6_3-2aF	S1_3-1AM	9	1.3	3.6	0	0	20.3	17.2	52.4	0	0.7
4	S1	S6_4-2cF	S6	4-2c	F	6	S6_3-2aF	S1_3-1AM	9	5.5	45.2	1.7	5.1	14.4	36.9	47.5	11	0.2
4	S1	S7_4-1aF	S7	4-1a	F	6	S7_3-1bF	S2_3-2DM	9	10.5	42.1	4.8	0.8	23	30.7	29.5	0	0.4
4	S1	S8_4-1aF	S8	4-1a	F	6	S8_3-2dF	S3_3-1AM	9	9	41.4	0	0	11.9	29.3	21.7	0.6	0.3
4	S1	S8_4-1bF	S8	4-1b	F	6	S8_3-2dF	S3_3-1AM	9	18.9	31	3.6	0	27.5	22.1	48.1	0	0.9
4	S1	S8_4-1cF	S8	4-1c	F	6	S8_3-2dF	S3_3-1AM	9	20.9	22.5	0	0	25.5	24.6	38.4	0	0.7
4	S1	S8_4-1dF	S8	4-1d	F	6	S8_3-2dF	S3_3-1AM	9	20	30.9	1	0	23.6	26.6	39.1	0	0.7
4	S1	S8_4-1eF	S8	4-1e	F	6	S8_3-2dF	S3_3-1AM	9	9.3	39.3	3.7	0.7	30.3	23.4	43.9	0	0.9
4	S1	S9_4-1aF	S9	4-1a	F	6	S9_3-1aF	S12_3-2AM	9	14.8	37.5	0.6	0	23.7	27.8	54.5	0	0.7
4	S1	S9_4-1bF	S9	4-1b	F	6	S9_3-1aF	S12_3-2AM	9	9.5	39.8	1.9	0	13	35.4	51.2	0	1.3
4	S1	S9_4-1cF	S9	4-1c	F	6	S9_3-1aF	S12_3-2AM	9	12.7	35.5	0.9	0	13.4	35.9	41.2	0	0.9
4	S1	S9_4-1dF	S9	4-1d	F	6	S9_3-1aF	S12_3-2AM	9	22.8	32.7	2.1	0	19.4	34.9	55.9	0	0.9
4	S1	S9_4-2aF	S9	4-2a	F	6	S9_3-1aF	S12_3-2AM	9	5.6	38.1	2.5	0	11.8	39.2	38.5	0.3	0.5
4	S1	S10_4-1aF	S10	4-1a	F	6	S10_3-1dF	S13_3-1AM	9	8.9	42.2	3	0	8.5	42.9	36.9	0	1.4
4	S1	S10_4-1bF	S10	4-1b	F	6	S10_3-1dF	S13_3-1AM	9	10.1	36.3	2.9	0	7.7	40.1	45.6	0	0.7
4	S1	S10_4-1cF	S10	4-1c	F	6	S10_3-1dF	S13_3-1AM	9	14.1	32.7	6.2	0.3	12.2	39.6	42.2	0.8	0.8
4	S1	S10_4-2aF	S10	4-2a	F	6	S10_3-1dF	S13_3-1AM	9	5.5	39.3	1.2	0	7.4	39	25.1	0	0.4
4	S1	S10_4-3aF	S10	4-3a	F	6	S10_3-1dF	S13_3-1AM	9	14.3	38.9	2.1	0	15.8	34.7	43.6	0	1.4
4	S1	S11_4-1aF	S11	4-1a	F	6	S11_3-2aF	S14_3-1AM	9	18.6	31.3	1.2	0	21.6	29.5	48.1	0	0.5
4	S1	S11_4-1bF	S11	4-1b	F	6	S11_3-2aF	S14_3-1AM	9	2.5	47.4	2	6.4	5.8	44.4	12.2	2.7	0.2
4	S1	S11_4-1cF	S11	4-1c	F	6	S11_3-2aF	S14_3-1AM	9	11.1	24.8	5.4	2.6	23.4	22.6	34.8	0	0.3
4	S1	S12_4-1aF	S12	4-1a	F	6	S12_3-1aF	S15_3-1DM	9	12	38.8	3.8	2.6	13.4	35.8	39.5	1.1	0.3
4	S1	S12_4-1bF	S12	4-1b	F	6	S12_3-1aF	S15_3-1DM	9	11.2	41.3	9.5	0.4	13.5	36.1	38.3	0.2	0.4
4	S1	S12_4-1cF	S12	4-1c	F	6	S12_3-1aF	S15_3-1DM	9	9.2	24.3	2.9	0	19.5	29.4	41.3	0.4	0.6
4	S1	S12_4-2aF	S12	4-2a	F	6	S12_3-1aF	S15_3-1DM	9	12.6	38.7	5.6	0	16.6	32.6	42.2	0	0.9
4	S1	S12_4-2bF	S12	4-2b	F	6	S12_3-1aF	S15_3-1DM	9	19.1	29.2	1.5	0	11	35.4	33.5	0.6	0.3
4	S1	S13_4-1aF	S13	4-1a	F	6	S13_3-2bF	S16_3-1EM	9	1.7	20.5	0.4	0	30.6	23.5	52.1	0	0.6
4	S1	S13_4-1bF	S13	4-1b	F	6	S13_3-2bF	S16_3-1EM	9	18.2	34.9	6	0	11.2	35	38.4	0.5	0.4
4	S1	S13_4-2aF	S13	4-2a	F	6	S13_3-2bF	S16_3-1EM	9	16.6	17.9	0	0	15	35.6	42.1	0	0.7
4	S1	S13_4-2bF	S13	4-2b	F	6	S13_3-2bF	S16_3-1EM	9	12.6	42.2	6.6	0	27.2	26.1	38.7	0.4	0.4
4	S1	S13_4-2cF	S13	4-2c	F	6	S13_3-2bF	S16_3-1EM	9	11	20.4	0.7	2.2	41.6	9.5	47.9	0.6	0.5
4	S1	S14_4-1aF	S14	4-1a	F	6	S14_3-1dF	S9_3-3BM	9	6.2	44.8	0.7	0	7	43.7	30	0	0.6
4	S1	S14_4-2aF	S14	4-2a	F	6	S14_3-1dF	S9_3-3BM	9	9	41.3	2.1	0.3	24.2	27.4	44.5	0.3	0.2
4	S1	S14_4-2bF	S14	4-2b	F	6	S14_3-1dF	S9_3-3BM	9	9.6	40.4	0.5	0	19.7	32.7	43.5	0	0.7
4	S1	S14_4-3aF	S14	4-3a	F	6	S14_3-1dF	S9_3-3BM	9	15.9	20.3	0	0	8.2	41.2	41.1	0.8	0.7
4	S1	S14_4-3bF	S14	4-3b	F	6	S14_3-1dF	S9_3-3BM	9	13.2	37.7	5.1	0	25.3	27.6	42.5	0	0.7
4	S1	S15_4-1aF	S15	4-1a	F	6	S15_3-2aF	S10_3-3AM	9	16.6	30.9	9.3	0	24.5	26.4	40.4	0	0.6
4	S1	S15_4-1bF	S15	4-1b	F	6	S15_3-2aF	S10_3-3AM	9	12.1	30.3	0.8	0	16.2	26.8	54.8	0	1.6
4	S1	S16_4-1aF	S16	4-1a	F	6	S16_3-1cF	S11_3-1BM	9	1	0	0	0	14.6	35.8	50.6	0.1	1.3
4	S1	S16_4-1bF	S16	4-1b	F	6	S16_3-1cF	S11_3-1BM	9	20.3	25.3	1.1	0	32.2	17.3	47.2	0	0.5
4	S1	S16_4-1cF	S16	4-1c	F	6	S16_3-1cF	S11_3-1BM	9	0.4	12.8	0.4	1.5	11	37.6	44.2	0	0.9
4	S1	S16_4-1dF	S16	4-1d	F	6	S16_3-1cF	S11_3-1BM	9	11.1	15.1	6.8	1.4	27.3	25	40.5	1.3	0.3
4	S1	S1_4-1AM	S1	4-1A	M	6	S1_3-2cF	S4_3-1CM	9	4.4	36.7	1	0	29.5	19	53.5	0	1
4	S1	S1_4-1BM	S1	4-1B	M	6	S1_3-2cF	S4_3-1CM	9	12	35.2	3.5	0	13.7	36	47.4	0	0.8
4	S1	S1_4-1CM	S1	4-1C	M	6	S1_3-2cF	S4_3-1CM	9	14.5	35.5	0.7	0.4	22.9	28	36.3	0	0.3
4	S1	S1_4-1DM	S1	4-1D	M	6	S1_3-2cF	S4_3-1CM	9	3.4	42	1.1	1.3	12.5	34.2	38.5	0.9	0.3
4	S1	S1_4-2AM	S1	4-2A	M	6	S1_3-2cF	S4_3-1CM	9	6.3	42.6	2.4	0	21.8	28.8	41.6	0	0.4
4	S1	S2_4-1AM	S2	4-1A	M	6	S2_3-1dF	S5_3-2BM	9	8	42.5	1.5	0	10.9	38.1	18.3	0	0.4
4	S1	S2_4-1BM	S2	4-1B	M	6	S2_3-1dF	S5_3-2BM	9	4.9	35.7	1.5	1	18.2	30.2	38.3	0	0.8
4	S1	S2_4-2AM	S2	4-2A	M	6	S2_3-1dF	S5_3-2BM	9	12.6	36	0.6	0.8	6.8	43.4	28	0.9	0.3
4	S1	S2_4-2BM	S2	4-2B	M	6	S2_3-1dF	S5_3-2BM	9	7.7	40.7	3.6	0	9.3	37.1	29.8	0	0.8
4	S1	S2_4-2CM	S2	4-2C	M	6	S2_3-1dF	S5_3-2BM	9	10.7	33.8	5.1	1.7	23.1	23	45.5	0.7	0.7
4	S1	S3_4-1AM	S3	4-1A	M	6	S3_3-1aF	S6_3-1DM	9	8.7	43.7	0.3	0.6	15.7	29.3	30	1	0.3
4	S1	S3_4-2AM	S3	4-2A	M	6	S3_3-1aF	S6_3-1DM	9	6	43.4	2.1	0.3	10.8	33.8	37.8	0.5	0.5
4	S1	S3_4-2BM	S3	4-2B	M	6	S3_3-1aF	S6_3-1DM	9	4.9	25.5	1	0	21.8	27.2	49.8	0.2	0.6
4	S1	S3_4-2CM	S3	4-2C	M	6	S3_3-1aF	S6_3-1DM	9	20.4	34.8	15.6	0	28	22.6	46.8	0	0.8
4	S1	S4_4-1AM	S4	4-1A	M	6	S4_3-2bF	S7_3-1CM	9	11.7	40.5	3.3	0.2	11.4	40.9	30.7	2	0.7
4	S1	S4_4-2AM	S4	4-2A	M	6	S4_3-2bF	S7_3-1CM	9	13	35.2	1.1	0.4	11.4	38	20.3	1.7	0.3
4	S1	S5_4-1AM	S5	4-1A	M	6	S5_3-1aF	S8_3-1CM	9	8.4	38.3	2.7	0	20.9	27	44.3	0	0.7
4	S1	S5_4-1BM	S5	4-1B	M	6	S5_3-1aF	S8_3-1CM	9	18.2	33	0	0	16	31.2	43.1	0.3	0.3
4	S1	S5_4-2AM	S5	4-2A	M	6	S5_3-1aF	S8_3-1CM	9	5.9	45.8	0.4	0	6.3	42.7	29.7	2	0.5
4	S1	S5_4-3AM	S5	4-3A	M	6	S5_3-1aF	S8_3-1CM	9	13.8	40	8.9	0	11.2	42.3	36.5	0	0.4
4	S1	S5_4-3BM	S5	4-3B	M	6	S5_3-1aF	S8_3-1CM	9	3	46.1	0.2	2.3	2.9	45.6	19.4	2.3	0.3
4	S1	S6_4-1AM	S6	4-1A	M	6	S6_3-2aF	S1_3-1AM	9	7.4	37.4	2.4	0	25.6	24.1	49.8	0	1.1
4	S1	S6_4-1BM	S6	4-1B	M	6	S6_3-2aF	S1_3-1AM	9	8.8	46.3	7.8	0	19.6	32	48.3	0	0.6
4	S1	S6_4-1CM	S6	4-1C	M	6	S6_3-2aF	S1_3-1AM	9	9.4	44.7	7.7	0	28.5	24.3	42.7	0	0.6
4	S1	S6_4-1DM	S6	4-1D	M	6	S6_3-2aF	S1_3-1AM	9	5.9	48.4	2.6	0	16	36.3	26.5	0	0.8
4	S1	S6_4-2AM	S6	4-2A	M	6	S6_3-2aF	S1_3-1AM	9	3.1	54.1	2.2	0	13.1	36.3	34.1	0	1
4	S1	S7_4-1AM	S7	4-1A	M	6	S7_3-1bF	S2_3-2DM	9	7.2	44.7	0	0	9.7	34.1	15.5	0.5	0.7
4	S1	S7_4-1BM	S7	4-1B	M	6	S7_3-1bF	S2_3-2DM	9	9.6	39.1	6.2	0	18.7	30.5	41.5	0	1
4	S1	S7_4-1CM	S7	4-1C	M	6	S7_3-1bF	S2_3-2DM	9	7.8	42	3	0	11.7	39.8	39.6	0	1
4	S1	S8_4-1AM	S8	4-1A	M	6	S8_3-2dF	S3_3-1AM	9	13.9	33.9	0	0	15.1	32.9	34.8	0.3	0.4
4	S1	S8_4-1BM	S8	4-1B	M	6	S8_3-2dF	S3_3-1AM	9	17.2	22.7	8.5	0	34.4	18.3	47.6	0	0.7
4	S1	S8_4-1CM	S8	4-1C	M	6	S8_3-2dF	S3_3-1AM	9	5.5	45.4	4.5	10.4	27.5	23	46.4	0.7	1.1
4	S1	S8_4-1DM	S8	4-1D	M	6	S8_3-2dF	S3_3-1AM	9	11.7	39	1.4	0	18.7	33.1	40	0.2	0.6
4	S1	S9_4-1AM	S9	4-1A	M	6	S9_3-1aF	S12_3-2AM	9	20.3	34.5	10.3	0	15.5	35.7	41.5	0	1
4	S1	S9_4-1BM	S9	4-1B	M	6	S9_3-1aF	S12_3-2AM	9	10	12.9	3.1	0	33.9	14.5	56.6	0	0.8
4	S1	S9_4-1CM	S9	4-1C	M	6	S9_3-1aF	S12_3-2AM	9	34.5	11.7	0	0	10.3	38	55.2	0	1.1
4	S1	S9_4-1DM	S9	4-1D	M	6	S9_3-1aF	S12_3-2AM	9	9.4	42.6	3.4	0	6.6	44.2	35.7	0	1.5
4	S1	S9_4-2AM	S9	4-2A	M	6	S9_3-1aF	S12_3-2AM	9	12.2	40.5	2.1	0	11.3	41.3	39.3	0	1.1
4	S1	S10_4-1AM	S10	4-1A	M	6	S10_3-1dF	S13_3-1AM	9	8.6	39.9	5.1	0	6.7	42.3	36.3	0	0.4
4	S1	S10_4-1BM	S10	4-1B	M	6	S10_3-1dF	S13_3-1AM	9	9.5	41	5.7	0.1	14.4	37.5	48.4	0.2	0.8
4	S1	S10_4-1CM	S10	4-1C	M	6	S10_3-1dF	S13_3-1AM	9	11.5	35.5	0.5	0	10.9	41.6	52.1	0	0.7
4	S1	S10_4-2AM	S10	4-2A	M	6	S10_3-1dF	S13_3-1AM	9	16.2	20.5	0	0	46.3	8.3	54.8	0.2	0.7
4	S1	S10_4-2BM	S10	4-2B	M	6	S10_3-1dF	S13_3-1AM	9	13.5	16.5	0	0	12.6	4.1	53.3	0.2	0.6
4	S1	S11_4-1AM	S11	4-1A	M	6	S11_3-2aF	S14_3-1AM	9	15.5	36	11.8	0.5	21.6	28.6	39.1	0.2	0.5
4	S1	S11_4-1BM	S11	4-1B	M	6	S11_3-2aF	S14_3-1AM	9	17.1	36.6	7.2	0	24	30.1	32.3	0.3	0.3
4	S1	S12_4-1AM	S12	4-1A	M	6	S12_3-1aF	S15_3-1DM	9	19.5	17.7	13	0	25	27.1	43.7	0.3	0.6
4	S1	S12_4-1BM	S12	4-1B	M	6	S12_3-1aF	S15_3-1DM	9	8.8	43.7	2.1	0.5	6.9	38.5	29.4	0.7	0.3
4	S1	S12_4-1CM	S12	4-1C	M	6	S12_3-1aF	S15_3-1DM	9	16.4	35.1	11.9	0.3	25.1	26.4	40	0.8	0.5
4	S1	S12_4-1DM	S12	4-1D	M	6	S12_3-1aF	S15_3-1DM	9	3.8	46.1	0.5	4.4	12.4	39.6	35.3	6.7	0.4
4	S1	S12_4-1EM	S12	4-1E	M	6	S12_3-1aF	S15_3-1DM	9	5.9	26.6	2.3	0.3	15.1	35.2	33.1	0.3	0.4
4	S1	S13_4-2AM	S13	4-2A	M	6	S13_3-2bF	S16_3-1EM	9	15	34.5	6.3	0	17.1	34.3	43.2	0	0.4
4	S1	S13_4-2BM	S13	4-2B	M	6	S13_3-2bF	S16_3-1EM	9	0.7	4.7	0.3	0.2	21.8	26.7	42.1	1.2	0.7
4	S1	S13_4-2CM	S13	4-2C	M	6	S13_3-2bF	S16_3-1EM	9	6.3	38.6	1.6	0.6	7.1	37.9	0	4.2	0.5
4	S1	S13_4-2DM	S13	4-2D	M	6	S13_3-2bF	S16_3-1EM	9	13.1	34.9	9.4	5.3	11.6	34.6	44.8	0.1	0.7
4	S1	S14_4-1AM	S14	4-1A	M	6	S14_3-1dF	S9_3-3BM	9	11.7	41.3	1.3	0	12.9	38	42.1	0	0.7
4	S1	S14_4-1BM	S14	4-1B	M	6	S14_3-1dF	S9_3-3BM	9	15.5	36.5	2.9	0	6.6	42.8	19.9	0	0.7
4	S1	S14_4-2AM	S14	4-2A	M	6	S14_3-1dF	S9_3-3BM	9	13.3	38.3	3	0	9.2	40.6	44.2	0	0.9
4	S1	S14_4-2BM	S14	4-2B	M	6	S14_3-1dF	S9_3-3BM	9	11.6	41.6	8.6	0	37.1	14.5	50.8	0	0.6
4	S1	S14_4-2CM	S14	4-2C	M	6	S14_3-1dF	S9_3-3BM	9	10.7	43.1	0.7	0	31.9	22.6	49.7	0	0.7
4	S1	S15_4-1AM	S15	4-1A	M	6	S15_3-2aF	S10_3-3AM	9	17.6	35.4	10.2	0	21.3	29.5	36.9	0	0.6
4	S1	S15_4-1BM	S15	4-1B	M	6	S15_3-2aF	S10_3-3AM	9	9.4	41.1	2.2	0	16.2	33.6	40.7	0	1
4	S1	S15_4-1CM	S15	4-1C	M	6	S15_3-2aF	S10_3-3AM	9	6.9	46.7	2.7	2.7	14.1	32.6	33.1	0	0.3
4	S1	S15_4-1DM	S15	4-1D	M	6	S15_3-2aF	S10_3-3AM	9	13.1	37.7	7.3	0	26.4	28.8	43.4	0	0.4
4	S1	S16_4-1AM	S16	4-1A	M	6	S16_3-1cF	S11_3-1BM	9	10.9	35.7	6.1	0	21.2	27.2	45.8	0	0.8
4	S1	S16_4-1BM	S16	4-1B	M	6	S16_3-1cF	S11_3-1BM	9	11.2	32.5	2.6	0	30.8	21.8	48.5	0	0.6
4	S1	S16_4-1CM	S16	4-1C	M	6	S16_3-1cF	S11_3-1BM	9	7.6	44.3	5.2	1.6	1.6	5.4	56.1	0	0.6
5	S1	S1_5-1aF	S1	5-1a	F	6	S1_4-2bF	S12_4-1AM	9	19.8	32.8	13.4	0	24.7	26.9	43.4	0	0.5
5	S1	S1_5-1bF	S1	5-1b	F	6	S1_4-2bF	S12_4-1AM	9	13.1	34.8	7.1	0	20.9	30.2	34.2	0	0.8
5	S1	S1_5-1cF	S1	5-1c	F	6	S1_4-2bF	S12_4-1AM	9	20	30.2	9.4	0	21.4	29.1	40.7	0.3	0.5
5	S1	S1_5-2aF	S1	5-2a	F	6	S1_4-2bF	S12_4-1AM	9	13.7	35.2	9.9	0	28.3	22.6	41.6	0	0.5
5	S1	S1_5-2bF	S1	5-2b	F	6	S1_4-2bF	S12_4-1AM	9	13.6	38.7	4.7	0	39.3	15.7	52.2	0	0.4
5	S1	S2_5-1aF	S2	5-1a	F	6	S2_4-1aF	S3_4-2CM	9	7.2	43.1	4.5	0	9.3	43.5	18.1	0.2	0.4
5	S1	S3_5-1aF	S3	5-1a	F	6	S3_4-1dF	S6_4-1BM	9	8.2	37.1	0	0	21.2	25.9	42.4	0.3	0.8
5	S1	S3_5-2aF	S3	5-2a	F	6	S3_4-1dF	S6_4-1BM	9	6	43.9	4	0	22.8	29.6	51.5	0.2	0.7
5	S1	S3_5-2bF	S3	5-2b	F	6	S3_4-1dF	S6_4-1BM	9	11.2	39.7	7.9	0	22	25.8	35.2	0	0.8
5	S1	S5_5-1aF	S5	5-1a	F	6	S5_4-1bF	S15_4-1AM	9	13.7	36.9	5.8	0	12	33.7	41	0.5	0.3
5	S1	S5_5-1bF	S5	5-1b	F	6	S5_4-1bF	S15_4-1AM	9	19.1	33.3	7.3	0	12	38.3	29.8	0.2	1.4
5	S1	S7_5-1aF	S7	5-1a	F	6	S7_4-1aF	S16_4-1CM	9	15.2	34.5	0.6	0	21.4	28.8	40.3	0	0.7
5	S1	S7_5-1bF	S7	5-1b	F	6	S7_4-1aF	S16_4-1CM	9	11.9	38.6	2.9	0.7	13.4	36.8	45.2	0.2	0.3
5	S1	S7_5-1cF	S7	5-1c	F	6	S7_4-1aF	S16_4-1CM	9	14.7	35.8	0.2	0	9.8	38.3	29.1	0	0.4
5	S1	S7_5-2aF	S7	5-2a	F	6	S7_4-1aF	S16_4-1CM	9	21.4	9.8	0.2	0	26.5	22.6	40.3	0	0.4
5	S1	S7_5-2bF	S7	5-2b	F	6	S7_4-1aF	S16_4-1CM	9	12.4	35.7	0.5	0	15.5	31.1	30.9	0	0.4
5	S1	S8_5-1aF	S8	5-1a	F	6	S8_4-1bF	S5_4-3AM	9	14	35	1.3	0	15.3	33.8	32.4	0	0.5
5	S1	S8_5-1bF	S8	5-1b	F	6	S8_4-1bF	S5_4-3AM	9	11.4	36.1	1.3	0	13	38.5	43.4	0	0.9
5	S1	S8_5-2aF	S8	5-2a	F	6	S8_4-1bF	S5_4-3AM	9	9	39.5	0.4	0	11.2	33.4	45.5	0	0.9
5	S1	S8_5-2bF	S8	5-2b	F	6	S8_4-1bF	S5_4-3AM	9	15.4	36.1	9.2	0	15	34.2	50.4	0	0.8
5	S1	S8_5-2cF	S8	5-2c	F	6	S8_4-1bF	S5_4-3AM	9	15.8	36.8	11	0	15.2	27.3	31.9	0	0.7
5	S1	S9_5-1aF	S9	5-1a	F	6	S9_4-2aF	S1_4-1BM	9	4	47.8	1.3	0	22.4	30.2	44	0	0.9
5	S1	S9_5-1bF	S9	5-1b	F	6	S9_4-2aF	S1_4-1BM	9	10.8	40.1	0.4	0	17.5	35.4	41.7	0	0.8
5	S1	S9_5-1cF	S9	5-1c	F	6	S9_4-2aF	S1_4-1BM	9	1.3	51.9	0	0.2	6.3	39.1	49.2	0	0.7
5	S1	S9_5-1dF	S9	5-1d	F	6	S9_4-2aF	S1_4-1BM	9	7.8	44	3.4	0.3	12.1	41.1	26.3	0.2	0.4
5	S1	S9_5-1eF	S9	5-1e	F	6	S9_4-2aF	S1_4-1BM	9	14.3	38.8	6	0	18.9	32.8	42.6	0	0.9
5	S1	S11_5-1aF	S11	5-1a	F	6	S11_4-1cF	S14_4-2BM	9	10.2	38.2	1.1	1.3	20.9	27.1	40.4	0.5	0.4
5	S1	S11_5-2aF	S11	5-2a	F	6	S11_4-1cF	S14_4-2BM	9	20.3	31.1	2.6	0	24.1	29.4	39.5	0	0.7
5	S1	S11_5-2bF	S11	5-2b	F	6	S11_4-1cF	S14_4-2BM	9	13.4	40.7	1.7	0	19.6	31.4	44	0	0.7
5	S1	S11_5-2cF	S11	5-2c	F	6	S11_4-1cF	S14_4-2BM	9	18.6	34.8	1.9	0.3	26.2	25.8	41.6	0	0.8
5	S1	S11_5-2dF	S11	5-2d	F	6	S11_4-1cF	S14_4-2BM	9	12.5	37.7	2.5	0.3	23.8	28.8	38.3	0.6	0.4
5	S1	S12_5-1aF	S12	5-1a	F	6	S12_4-1bF	S13_4-2DM	9	14	40.8	7.9	1.2	21.6	29.6	36.6	0	0.4
5	S1	S12_5-1bF	S12	5-1b	F	6	S12_4-1bF	S13_4-2DM	9	8.6	26.5	1.3	0	9.2	41.6	22.1	0	0.4
5	S1	S12_5-1cF	S12	5-1c	F	6	S12_4-1bF	S13_4-2DM	9	8.7	43	1.9	0.3	9	39.8	30.5	0	0.4
5	S1	S12_5-1dF	S12	5-1d	F	6	S12_4-1bF	S13_4-2DM	9	7.7	42.2	3.4	0	3.3	47.8	37.3	0.5	0.8
5	S1	S12_5-1eF	S12	5-1e	F	6	S12_4-1bF	S13_4-2DM	9	16.7	32.4	7.2	0.2	25.5	25.8	40.7	0	0.9
5	S1	S13_5-1aF	S13	5-1a	F	6	S13_4-1bF	S7_4-1BM	9	8.4	43.6	0	3.8	8.7	39.9	26.1	3.1	0.3
5	S1	S13_5-2aF	S13	5-2a	F	6	S13_4-1bF	S7_4-1BM	9	9	41.3	3.9	1.4	11.2	35.5	24.2	0.3	0.3
5	S1	S13_5-2bF	S13	5-2b	F	6	S13_4-1bF	S7_4-1BM	9	13.6	33.4	6.1	0.3	16.3	27.7	38	0.6	1
5	S1	S13_5-2cF	S13	5-2c	F	6	S13_4-1bF	S7_4-1BM	9	12.1	41.4	5.3	2	17.1	31.5	39.9	1.3	1
5	S1	S13_5-3aF	S13	5-3a	F	6	S13_4-1bF	S7_4-1BM	9	26.6	27.7	3.2	0	19.4	34.4	37	0	0.7
5	S1	S14_5-1aF	S14	5-1a	F	6	S14_4-3bF	S10_4-1BM	9	15.3	32.6	3.6	0	27.7	26.9	52.7	0	0.7
5	S1	S14_5-1bF	S14	5-1b	F	6	S14_4-3bF	S10_4-1BM	9	19.6	24.8	8.1	0.2	30.9	20.1	51.6	0.3	0.4
5	S1	S14_5-1cF	S14	5-1c	F	6	S14_4-3bF	S10_4-1BM	9	9.9	32.6	2.6	0	20	26.3	49.3	0.6	0.3
5	S1	S14_5-1dF	S14	5-1d	F	6	S14_4-3bF	S10_4-1BM	9	22.2	25.3	12.6	0	18.9	29.8	46.2	0	0.8
5	S1	S14_5-1eF	S14	5-1e	F	6	S14_4-3bF	S10_4-1BM	9	25.8	10	0	0	23.8	24.1	54.4	0	1.2
5	S1	S15_5-1aF	S15	5-1a	F	6	S15_4-1aF	S4_4-1AM	9	9.1	40.3	1.1	5.4	21.6	26.1	41.7	2.5	0.5
5	S1	S15_5-2aF	S15	5-2a	F	6	S15_4-1aF	S4_4-1AM	9	8.4	39	2.8	1.4	16.6	32.8	40.1	0	0.7
5	S1	S15_5-2bF	S15	5-2b	F	6	S15_4-1aF	S4_4-1AM	9	7.2	43.8	3.3	0	9	42.3	37.1	0	1.2
5	S1	S15_5-2cF	S15	5-2c	F	6	S15_4-1aF	S4_4-1AM	9	10.1	42.2	1.1	0	12.9	37	36.6	0.3	0.6
5	S1	S15_5-3aF	S15	5-3a	F	6	S15_4-1aF	S4_4-1AM	9	13.6	33.6	6.9	1.3	28.8	21.9	47.7	0	0.4
5	S1	S16_5-1aF	S16	5-1a	F	6	S16_4-1dF	S11_4-1AM	9	16.9	29.7	0	0	8	37.4	36	2.6	0.3
5	S1	S16_5-1bF	S16	5-1b	F	6	S16_4-1dF	S11_4-1AM	9	17.5	31.8	7.6	0.3	24.9	25.9	43.6	0.3	0.4
5	S1	S1_5-1AM	S1	5-1A	M	6	S1_4-2bF	S12_4-1AM	9	10.2	35.9	7.1	0	11	35.4	31.1	0	0.7
5	S1	S1_5-1BM	S1	5-1B	M	6	S1_4-2bF	S12_4-1AM	9	23.3	24.5	8.6	0	24.5	26.9	35.4	0	1.1
5	S1	S1_5-1CM	S1	5-1C	M	6	S1_4-2bF	S12_4-1AM	9	14.4	39.3	12	0	28.8	22.4	54.9	0	0.6
5	S1	S1_5-1DM	S1	5-1D	M	6	S1_4-2bF	S12_4-1AM	9	12.8	40.1	11.8	0	27.3	22.8	47.8	0	0.7
5	S1	S1_5-2AM	S1	5-2A	M	6	S1_4-2bF	S12_4-1AM	9	18.6	32.9	18	0	16.3	33.6	39.3	0	0.8
5	S1	S2_5-1AM	S2	5-1A	M	6	S2_4-1aF	S3_4-2CM	9	3.3	46.2	3.2	0.5	11.9	32.2	35.5	0	0.9
5	S1	S2_5-1BM	S2	5-1B	M	6	S2_4-1aF	S3_4-2CM	9	14.5	37.8	8.4	0	11.9	38.9	25	0.1	0.7
5	S1	S3_5-1AM	S3	5-1A	M	6	S3_4-1dF	S6_4-1BM	9	13	35	11.6	1.1	32.9	18.3	51.7	0	0.7
5	S1	S3_5-2AM	S3	5-2A	M	6	S3_4-1dF	S6_4-1BM	9	4.6	49.3	1.9	0	25.8	27.3	45.2	0	0.8
5	S1	S3_5-2BM	S3	5-2B	M	6	S3_4-1dF	S6_4-1BM	9	11.8	43.1	10.3	1.3	19.4	29.9	49.9	0.3	0.6
5	S1	S3_5-2CM	S3	5-2C	M	6	S3_4-1dF	S6_4-1BM	9	7.5	44.6	3	0	18.4	31.5	47.4	0	0.8
5	S1	S3_5-2DM	S3	5-2D	M	6	S3_4-1dF	S6_4-1BM	9	7.7	44	2.8	0	16.4	34.8	43.5	0	0.8
5	S1	S5_5-1AM	S5	5-1A	M	6	S5_4-1bF	S15_4-1AM	9	13.7	35.9	6.2	0	15.8	33.3	41.2	0	0.9
5	S1	S5_5-1BM	S5	5-1B	M	6	S5_4-1bF	S15_4-1AM	9	9.8	42.5	6.4	0.3	9	41.5	34.3	0.3	1.1
5	S1	S5_5-1CM	S5	5-1C	M	6	S5_4-1bF	S15_4-1AM	9	18.5	34.4	18.5	0	13.7	36.1	37.4	0	0.9
5	S1	S5_5-1DM	S5	5-1D	M	6	S5_4-1bF	S15_4-1AM	9	8	43.4	4.9	1.8	14.4	34.1	43.1	1	0.9
5	S1	S7_5-1AM	S7	5-1A	M	6	S7_4-1aF	S16_4-1CM	9	16.3	23.6	0.7	0.3	9.2	39.1	18.1	0.5	0.4
5	S1	S7_5-1BM	S7	5-1B	M	6	S7_4-1aF	S16_4-1CM	9	12.6	38.3	5.3	0	10.9	40.4	29.3	0	0.7
5	S1	S7_5-1CM	S7	5-1C	M	6	S7_4-1aF	S16_4-1CM	9	17.4	36.1	3.8	0	18.4	30.3	37.8	0.4	0.3
5	S1	S7_5-1DM	S7	5-1D	M	6	S7_4-1aF	S16_4-1CM	9	5.9	34.3	0.5	0	6.4	38.6	22.6	0.4	0.3
5	S1	S7_5-2AM	S7	5-2A	M	6	S7_4-1aF	S16_4-1CM	9	23.9	16.8	0.1	0	23	25.8	38.9	0	0.4
5	S1	S8_5-1AM	S8	5-1A	M	6	S8_4-1bF	S5_4-3AM	9	20.2	30	10.7	0	26.6	25.4	43.1	0	0.9
5	S1	S8_5-1BM	S8	5-1B	M	6	S8_4-1bF	S5_4-3AM	9	10.1	36.9	0.4	0	14.2	33.5	39.7	0	1
5	S1	S8_5-2AM	S8	5-2A	M	6	S8_4-1bF	S5_4-3AM	9	10.6	39.3	3.3	0	2.3	15.7	55.3	0	0.7
5	S1	S8_5-2BM	S8	5-2B	M	6	S8_4-1bF	S5_4-3AM	9	11.6	37.9	3.8	0	28.1	23.9	46.4	0	0.5
5	S1	S8_5-2CM	S8	5-2C	M	6	S8_4-1bF	S5_4-3AM	9	11.8	36.7	6.9	0	31.3	19.8	44.6	0	0.6
5	S1	S9_5-1AM	S9	5-1A	M	6	S9_4-2aF	S1_4-1BM	9	9.1	26.5	2	0.2	12.5	33.6	29.9	0.5	0.7
5	S1	S9_5-1BM	S9	5-1B	M	6	S9_4-2aF	S1_4-1BM	9	3.2	20	1.9	0.3	26	27.5	45.1	0.8	0.7
5	S1	S9_5-1CM	S9	5-1C	M	6	S9_4-2aF	S1_4-1BM	9	6.7	37.9	2.2	0	11	32.5	34.1	0	0.7
5	S1	S9_5-1DM	S9	5-1D	M	6	S9_4-2aF	S1_4-1BM	9	4	24.3	0	0	11.7	38.3	46	0.8	0.8
5	S1	S10_5-1AM	S10	5-1A	M	6	S10_4-1cF	S2_4-2CM	9	11.2	35.6	3.9	0	8.5	40.7	43.4	0	0.8
5	S1	S11_5-1AM	S11	5-1A	M	6	S11_4-1cF	S14_4-2BM	9	1.6	1.8	0	0	11.5	36.3	44.6	0.2	0.7
5	S1	S11_5-1BM	S11	5-1B	M	6	S11_4-1cF	S14_4-2BM	9	9.5	36.9	1.3	0	26.5	22.6	44.9	0	0.7
5	S1	S11_5-1CM	S11	5-1C	M	6	S11_4-1cF	S14_4-2BM	9	4.4	43.7	1.8	0	15.6	35.5	36.3	0	0.6
5	S1	S11_5-2AM	S11	5-2A	M	6	S11_4-1cF	S14_4-2BM	9	8.8	37	0	0	32.9	18.5	52.3	0	0.6
5	S1	S11_5-2BM	S11	5-2B	M	6	S11_4-1cF	S14_4-2BM	9	10.2	5.1	1.5	0	21.6	27.9	54.8	0	0.9
5	S1	S12_5-1AM	S12	5-1A	M	6	S12_4-1bF	S13_4-2DM	9	12.8	39.8	9	0	6.1	46.6	33.1	0.4	0.4
5	S1	S12_5-1BM	S12	5-1B	M	6	S12_4-1bF	S13_4-2DM	9	13.5	39.4	7.9	0	15.8	36.3	39.1	0	0.9
5	S1	S12_5-1CM	S12	5-1C	M	6	S12_4-1bF	S13_4-2DM	9	11	37.7	5.8	0	16.5	34.4	35.4	0	1.5
5	S1	S12_5-1DM	S12	5-1D	M	6	S12_4-1bF	S13_4-2DM	9	8.8	44.7	6.8	0.4	19.8	30.1	42	0	0.8
5	S1	S12_5-2AM	S12	5-2A	M	6	S12_4-1bF	S13_4-2DM	9	9.7	39.6	6.1	0	11.3	40	33.8	0.6	0.7
5	S1	S13_5-1AM	S13	5-1A	M	6	S13_4-1bF	S7_4-1BM	9	14.5	33.1	3.3	0	23.5	20.9	40.7	0	0.6
5	S1	S13_5-1BM	S13	5-1B	M	6	S13_4-1bF	S7_4-1BM	9	15.1	34.2	2.9	0	13.6	33.5	39.3	0	0.8
5	S1	S13_5-1CM	S13	5-1C	M	6	S13_4-1bF	S7_4-1BM	9	13.1	27.4	3.7	0.3	10.5	36.6	36.9	1.7	0.9
5	S1	S13_5-1DM	S13	5-1D	M	6	S13_4-1bF	S7_4-1BM	9	10	40.6	6.6	1	10.5	40.1	36.5	0.7	0.8
5	S1	S13_5-1EM	S13	5-1E	M	6	S13_4-1bF	S7_4-1BM	9	9.8	26.7	1.5	0.4	10.9	34.5	36.3	1.2	0.8
5	S1	S14_5-1AM	S14	5-1A	M	6	S14_4-3bF	S10_4-1BM	9	13.1	35.1	3.3	0	34.6	16.1	54.8	0	1
5	S1	S14_5-1BM	S14	5-1B	M	6	S14_4-3bF	S10_4-1BM	9	5.8	13.8	0	0	9.4	39.1	47.1	0.3	0.5
5	S1	S14_5-2AM	S14	5-2A	M	6	S14_4-3bF	S10_4-1BM	9	18.8	34.2	9.5	0	18.9	33.8	36.7	0	0.8
5	S1	S14_5-2BM	S14	5-2B	M	6	S14_4-3bF	S10_4-1BM	9	18.6	30.6	8	0	31	20.8	45.1	0	0.8
5	S1	S14_5-2CM	S14	5-2C	M	6	S14_4-3bF	S10_4-1BM	9	28.2	16.4	0.4	0	26.3	27.2	50.5	0.2	0.4
5	S1	S15_5-1AM	S15	5-1A	M	6	S15_4-1aF	S4_4-1AM	9	15.7	34	5.9	0	6.1	39.4	32.5	0.1	0.4
5	S1	S15_5-2AM	S15	5-2A	M	6	S15_4-1aF	S4_4-1AM	9	13	29.2	4	1.7	17.6	32.6	38.7	1.4	0.4
5	S1	S15_5-2BM	S15	5-2B	M	6	S15_4-1aF	S4_4-1AM	9	7.1	42.3	1.3	1	13.6	35.7	36.3	0	0.8
5	S1	S15_5-3AM	S15	5-3A	M	6	S15_4-1aF	S4_4-1AM	9	13.9	37.3	1.2	1.1	17.5	35.4	40.3	0.6	0.7
5	S1	S15_5-3BM	S15	5-3B	M	6	S15_4-1aF	S4_4-1AM	9	10.7	41.6	2.5	0	10.5	39.8	22.3	0	0.7
5	S1	S16_5-1AM	S16	5-1A	M	6	S16_4-1dF	S11_4-1AM	9	13.2	37.9	8.5	0.3	15.6	35.5	30.6	1	0.3
6	S1	S1_6-1aF	S1	6-1a	F	6	S1_5-1aF	S3_5-2BM	9	0	2.2	0	0	17.4	27.7	40.5	0	0.6
6	S1	S1_6-1bF	S1	6-1b	F	6	S1_5-1aF	S3_5-2BM	9	7.2	20.6	0	0	13.2	10.6	55.6	0	0.8
6	S1	S1_6-2aF	S1	6-2a	F	6	S1_5-1aF	S3_5-2BM	9	15.4	34	13.4	0	15.2	37	38	0	0.7
6	S1	S1_6-2bF	S1	6-2b	F	6	S1_5-1aF	S3_5-2BM	9	13.4	40.6	10	0	20.6	33.2	43	0	0.9
6	S1	S1_6-2cF	S1	6-2c	F	6	S1_5-1aF	S3_5-2BM	9	12.4	37.9	13	0	27.5	23.7	54.9	0	0.9
6	S1	S2_6-1aF	S2	6-1a	F	6	S2_5-1aF	S14_5-2AM	9	13.1	37.7	2.3	0	20.8	26.4	41.9	0	0.4
6	S1	S2_6-1bF	S2	6-1b	F	6	S2_5-1aF	S14_5-2AM	9	9.6	40.9	4.3	0	12.5	37.7	23.8	0	0.3
6	S1	S2_6-1cF	S2	6-1c	F	6	S2_5-1aF	S14_5-2AM	9	7.7	43.9	3	0	24	26.4	35.3	0	0.9
6	S1	S2_6-1dF	S2	6-1d	F	6	S2_5-1aF	S14_5-2AM	9	7.4	43.2	3	0	22.1	30	39.3	0	0.7
6	S1	S2_6-2aF	S2	6-2a	F	6	S2_5-1aF	S14_5-2AM	9	3.1	47.7	0.6	0	9	41.8	23.7	0	0.6
6	S1	S3_6-1aF	S3	6-1a	F	6	S3_5-2bF	S7_5-1BM	9	10.4	41.5	5.9	0	22.6	27.6	40.2	0	0.6
6	S1	S3_6-1bF	S3	6-1b	F	6	S3_5-2bF	S7_5-1BM	9	10.5	41.6	4.4	0.8	18.9	33.3	53	0	0.7
6	S1	S3_6-1cF	S3	6-1c	F	6	S3_5-2bF	S7_5-1BM	9	8.1	41.2	4.6	0	20	32.6	39.1	0	0.8
6	S1	S3_6-2aF	S3	6-2a	F	6	S3_5-2bF	S7_5-1BM	9	21.6	29.1	21.4	0	21.3	27.5	47.6	0	0.8
6	S1	S3_6-2bF	S3	6-2b	F	6	S3_5-2bF	S7_5-1BM	9	10	41	1.1	0	15.4	35	29.4	0	0.7
6	S1	S4_6-1aF	S4	6-1a	F	6	S12_5-1aF	S5_5-1CM	9	14	35.6	9.6	0	15.9	29.9	43.9	0	0.9
6	S1	S4_6-1bF	S4	6-1b	F	6	S12_5-1aF	S5_5-1CM	9	20.3	31.5	12.1	0	27.2	23.4	45.4	0	0.8
6	S1	S4_6-1cF	S4	6-1c	F	6	S12_5-1aF	S5_5-1CM	9	7.5	44.3	4.2	0	10.9	40.4	27.2	1.2	0.5
6	S1	S4_6-1dF	S4	6-1d	F	6	S12_5-1aF	S5_5-1CM	9	9.1	43.5	7.4	0	12.8	37.7	33.4	0	0.7
[truncated: 4,255 more rows]
