# Supplementary material for: Combined change of behavioral traits for domestication and gene‐networks in mice selectively bred for active tameness
Source: Genes Brain Behav. 2021 Jan 7;20(3):e12721. doi: 10.1111/gbb.12721 (PMC7988575; doi:10.1111/gbb.12721)
Supplement: Supplementary file 3 — Table S2 A list of 136 genes that showed differential expression between the selected and control groups. [file GBB-20-e12721-s006.xlsx]

## Sheet: TableS2
Higher Expression	ens_gene	target_id	pval	qval	b	se_b	mean_obs	var_obs	tech_var	sigma_sq	smooth_sigma_sq	final_sigma_sq	chromosome_name	strand	start_position	end_position	gene_biotype
Control group	ENSMUSG00000047205	Dusp18	3.15595e-14	5.04384e-10	-0.550706	0.07254	5.53103	0.129034	0.00360755	0.0490129	0.00999476	0.0490129	11	1	3895240	3901296	protein_coding
Selected group	ENSMUSG00000079055	Slc8a3	1.15795e-10	9.2532e-07	0.587202	0.0911133	5.31098	0.169299	0.0116511	0.0713652	0.0108829	0.0713652	12	-1	81197915	81333180	protein_coding
Control group	ENSMUSG00000021139	Gm20498	1.11159e-09	5.92178e-06	-0.36454	0.0598342	4.53914	0.0624076	0.0188454	0.0102337	0.0169559	0.0169559	12	-1	81358860	81532905	protein_coding
Control group	ENSMUSG00000048280	Zfp738	3.81995e-09	1.52626e-05	-0.383309	0.0650579	3.74709	0.0759226	0.0098413	0.0294147	0.032484	0.032484	13	-1	67658685	67687071	protein_coding
Selected group	ENSMUSG00000073876	Gm13305	1.2484e-08	3.99039e-05	1.03135	0.181162	2.96093	0.59252	0.176047	0.152149	0.0597999	0.152149	4	-1	42158842	42168603	protein_coding
Selected group	ENSMUSG00000096755	Ftl1-ps2	2.50834e-08	6.68139e-05	3.04375	0.54619	2.29642	5.28224	0.0634206	2.91982	0.095041	2.91982	10	-1	130592157	130592705	processed_pseudogene
Control group	ENSMUSG00000052726	Kcnt2	2.39653e-07	0.000547161	-0.198798	0.0384849	5.2274	0.0241658	0.00353703	0.0108645	0.0112739	0.0112739	1	1	140246158	140612067	protein_coding
Selected group	ENSMUSG00000082062	Ftl2-ps	4.77727e-07	0.000848336	2.97006	0.589877	3.372	5.65219	0.180222	3.29933	0.0435817	3.29933	4	1	125504288	125504839	processed_pseudogene
Selected group	ENSMUSG00000027952	Pmvk	4.77241e-07	0.000848336	0.480192	0.0953663	5.77483	0.14774	0.00414842	0.0867988	0.00934056	0.0867988	3	1	89454541	89469013	protein_coding
Selected group	ENSMUSG00000021253	Tgfb3	7.7025e-07	0.00123101	0.24513	0.0495937	4.70546	0.0350763	0.00948483	0.0107017	0.0151105	0.0151105	12	-1	86056745	86079041	protein_coding
Selected group	ENSMUSG00000029270	Dipk1a	1.24637e-06	0.00179061	0.200007	0.0412545	5.15937	0.0220304	0.00539501	0.00668816	0.0116243	0.0116243	5	-1	107908053	107987085	protein_coding
Selected group	ENSMUSG00000081141	Gm11501	1.36087e-06	0.00179061	1.83073	0.378981	1.80792	2.25881	0.06422	1.37205	0.128929	1.37205	11	-1	92792699	92793279	processed_pseudogene
Selected group	ENSMUSG00000089958	Gm16165	1.45651e-06	0.00179061	0.609232	0.126473	3.41771	0.251022	0.0581633	0.10179	0.0420448	0.10179	9	-1	22669734	22670528	processed_pseudogene
Control group	ENSMUSG00000027009	Itga4	2.54442e-06	0.00271099	-0.27114	0.0576336	4.67126	0.0512151	0.00262526	0.0305911	0.015462	0.0305911	2	1	79255426	79333123	protein_coding
Selected group	ENSMUSG00000117621	Hspe1-rs1	2.5277e-06	0.00271099	1.77983	0.378213	3.53392	2.20603	0.26628	1.16417	0.0383721	1.16417	18	1	47112139	47112653	protein_coding
Selected group	ENSMUSG00000030088	Aldh1l1	3.07198e-06	0.00288802	0.290148	0.0621843	4.53557	0.0592635	0.00355712	0.0351117	0.0169994	0.0351117	6	1	90486427	90600203	protein_coding
Control group	ENSMUSG00000028911	Srsf4	2.98746e-06	0.00288802	-0.145488	0.0311426	6.51373	0.0148773	0.0013695	0.00832912	0.0082212	0.00832912	4	1	131873617	131901706	protein_coding
Control group	ENSMUSG00000031295	Phka2	3.40946e-06	0.0028918	-0.635472	0.136823	4.57061	0.285951	0.0108763	0.17633	0.0165795	0.17633	X	1	160502166	160598878	protein_coding
Control group	ENSMUSG00000073676	Hspe1	3.61882e-06	0.0028918	-0.364253	0.0786358	5.98466	0.0942709	0.00364901	0.0581869	0.00890469	0.0581869	1	1	55088132	55091307	protein_coding
Control group	ENSMUSG00000025219	Fgf8	3.57984e-06	0.0028918	-1.80011	0.388425	1.72149	2.30093	0.141852	1.36689	0.135725	1.36689	19	-1	45736798	45742915	protein_coding
Selected group	ENSMUSG00000042672	Dcst1	4.57508e-06	0.00348185	0.775643	0.169229	3.24873	0.433305	0.0440766	0.242309	0.0479914	0.242309	3	-1	89350219	89365253	protein_coding
Control group	ENSMUSG00000111529	Gm48141	4.81306e-06	0.00349647	-1.84115	0.402632	1.07747	2.44874	0.671162	0.949965	0.194969	0.949965	9	1	15321605	15322316	unprocessed_pseudogene
Control group	ENSMUSG00000079429	Mroh2a	5.0649e-06	0.00351944	-0.909904	0.199449	3.87785	0.599889	0.0470209	0.35078	0.0293141	0.35078	1	1	88226986	88262289	protein_coding
Control group	ENSMUSG00000031370	Zrsr2	6.66381e-06	0.00443755	-0.229279	0.0509039	4.98048	0.0387269	0.0108859	0.0150262	0.0127441	0.0150262	X	-1	163935443	163958661	protein_coding
Control group	ENSMUSG00000026730	Pter	7.60957e-06	0.00486465	-0.168429	0.0376302	6.55847	0.0210712	0.000603702	0.0135566	0.00818417	0.0135566	2	1	12924041	13003455	protein_coding
Selected group	ENSMUSG00000054871	Tmem158	8.16958e-06	0.00502178	0.209887	0.0470526	5.05798	0.0328673	0.00646698	0.0156725	0.0122177	0.0156725	9	-1	123259053	123260764	protein_coding
Selected group	ENSMUSG00000048807	Slc35e4	8.98672e-06	0.00531947	0.221568	0.0499003	5.40007	0.0368498	0.00475995	0.0201405	0.010501	0.0201405	11	-1	3907021	3914664	protein_coding
Control group	ENSMUSG00000078941	Ak6	9.50196e-06	0.00542358	-0.223879	0.0505575	5.89503	0.037757	0.00734564	0.018215	0.00908927	0.018215	13	1	100650979	100666359	protein_coding
Control group	ENSMUSG00000118434	Gm13301	1.04482e-05	0.00575801	-2.14095	0.485731	3.55892	3.47415	0.257046	2.1023	0.0376256	2.1023	4	1	42216908	42220148	transcribed_unprocessed_pseudogene
Control group	ENSMUSG00000096862	Gm13301	1.04482e-05	0.00575801	-2.14095	0.485731	3.55892	3.47415	0.257046	2.1023	0.0376256	2.1023	4	1	42234014	42236330	transcribed_unprocessed_pseudogene
Selected group	ENSMUSG00000068522	Aard	1.24173e-05	0.00661513	0.611521	0.139932	3.00915	0.286676	0.0577716	0.138038	0.0576749	0.138038	15	1	52040107	52045722	protein_coding
Control group	ENSMUSG00000038095	Sbno1	1.30156e-05	0.00671015	-0.144242	0.0330842	5.84506	0.0142071	0.00175387	0.00735195	0.00919175	0.00919175	5	-1	124368702	124426001	protein_coding
Selected group	ENSMUSG00000028019	Pdgfc	1.5629e-05	0.0078057	0.278844	0.0645527	4.13889	0.0605389	0.0167695	0.024901	0.0234471	0.024901	3	1	81036416	81214040	protein_coding
Selected group	ENSMUSG00000002459	Rgs20	1.68751e-05	0.00817267	0.213148	0.0495386	4.77028	0.0355608	0.0100285	0.0145122	0.0144813	0.0145122	1	-1	4909576	5070285	protein_coding
Control group	ENSMUSG00000018501	Ncor1	1.80323e-05	0.00847626	-0.142364	0.033201	6.50063	0.0159372	0.00270877	0.00831428	0.00823226	0.00831428	11	-1	62316426	62458541	protein_coding
Selected group	ENSMUSG00000036949	Slc39a12	1.99512e-05	0.00911029	0.16567	0.0388402	6.34097	0.0217364	0.00192105	0.0131646	0.00838072	0.0131646	2	1	14388316	14494977	protein_coding
Control group	ENSMUSG00000066687	Zbtb16	2.18104e-05	0.00942091	-0.207681	0.0489179	6.48661	0.0343753	0.00166823	0.0222613	0.00824423	0.0222613	9	-1	48654297	48836222	protein_coding
Selected group	ENSMUSG00000028273	Pdlim5	2.17367e-05	0.00942091	0.220208	0.0518594	5.2132	0.0386381	0.00412356	0.0227704	0.0113443	0.0227704	3	-1	142239590	142395696	protein_coding
Control group	ENSMUSG00000021003	Galc	2.61694e-05	0.0107241	-0.221343	0.0526447	5.94676	0.0395663	0.00518326	0.0225314	0.00898335	0.0225314	12	-1	98202294	98259459	protein_coding
Selected group	ENSMUSG00000058900	Rsl1	2.59803e-05	0.0107241	0.41259	0.098093	3.32655	0.137404	0.0335195	0.0627028	0.0451625	0.0627028	13	1	67173182	67184044	protein_coding
Selected group	ENSMUSG00000020393	Kremen1	2.87784e-05	0.011218	0.235803	0.0563728	5.2456	0.0452213	0.00471182	0.0270671	0.0111854	0.0270671	11	-1	5191552	5261558	protein_coding
Selected group	ENSMUSG00000039579	Grin3a	2.87736e-05	0.011218	0.149188	0.0356657	5.99588	0.0181012	0.00202512	0.0106953	0.00888194	0.0106953	4	-1	49661611	49845744	protein_coding
Control group	ENSMUSG00000004035	Gstm7	2.9726e-05	0.0113114	-0.648784	0.155377	5.96265	0.343158	0.00205422	0.239365	0.00895046	0.239365	3	-1	107926334	107931817	protein_coding
Control group	ENSMUSG00000025905	Oprk1	3.05546e-05	0.0113564	-0.646226	0.154997	2.51143	0.341158	0.100918	0.139321	0.0823689	0.139321	1	1	5588466	5606131	protein_coding
Control group	ENSMUSG00000019990	Pde7b	3.13866e-05	0.0114005	-0.200462	0.0481513	4.69893	0.0293712	0.00800889	0.0115603	0.0151766	0.0151766	10	-1	20398004	20725078	protein_coding
Selected group	ENSMUSG00000035964	Tmem59l	3.34342e-05	0.0118744	0.217112	0.0523323	7.33614	0.0387711	0.000504682	0.026882	0.00784423	0.026882	8	-1	70483867	70487358	protein_coding
Selected group	ENSMUSG00000033794	Lpcat2b	3.69785e-05	0.0125644	1.73066	0.419493	3.28287	2.48261	0.105274	1.65447	0.0467313	1.65447	5	1	107431549	107435039	protein_coding
Selected group	ENSMUSG00000083992	Gm11478	3.77356e-05	0.0125644	2.22874	0.540835	3.82333	4.12369	0.0738794	2.85115	0.0306227	2.85115	11	-1	86630428	86631026	processed_pseudogene
Selected group	ENSMUSG00000034501	Pcnx4	3.75974e-05	0.0125644	0.161053	0.0390738	6.11714	0.021527	0.0022601	0.0130075	0.00866627	0.0130075	12	1	72536383	72580119	protein_coding
Selected group	ENSMUSG00000026796	Fam129b	3.9319e-05	0.0125679	0.247161	0.0601154	3.88325	0.0402104	0.00695354	0.0182391	0.0291851	0.0291851	2	1	32876114	32925254	protein_coding
Control group	ENSMUSG00000021245	Mlh3	3.91242e-05	0.0125679	-0.246369	0.0599059	5.65576	0.0505304	0.0050181	0.0308691	0.00962346	0.0308691	12	-1	85234520	85270599	protein_coding
Selected group	ENSMUSG00000031780	Ccl17	4.04013e-05	0.0126607	0.494437	0.120442	2.79044	0.196348	0.0772944	0.0598872	0.0677694	0.0677694	8	1	94810453	94812036	protein_coding
Control group	ENSMUSG00000033740	St18	4.27414e-05	0.0131364	-0.215594	0.0526849	4.39409	0.0275044	0.00886154	0.00713485	0.0188955	0.0188955	1	1	6487231	6860940	protein_coding
Control group	ENSMUSG00000041020	Map7d2	5.70826e-05	0.0171305	-0.137705	0.0342161	6.49371	0.0162695	0.00131666	0.0103908	0.00823815	0.0103908	X	1	159414572	159498757	protein_coding
Selected group	ENSMUSG00000022671	Mzt2	5.82209e-05	0.0171305	0.289407	0.0719934	5.44498	0.0719775	0.00566009	0.0461704	0.0103177	0.0461704	16	-1	15848441	15863369	protein_coding
Selected group	ENSMUSG00000104713	Gbp6	5.89523e-05	0.0171305	0.662552	0.164938	2.92538	0.377629	0.204381	0.0676657	0.0614035	0.0676657	5	-1	105270702	105293698	protein_coding
Selected group	ENSMUSG00000018589	Glra2	6.2739e-05	0.0175911	0.2653	0.0662875	4.81905	0.060861	0.00814653	0.0357939	0.0140383	0.0357939	X	-1	165129017	165327393	protein_coding
Selected group	ENSMUSG00000026109	Tmeff2	6.16666e-05	0.0175911	0.122903	0.0306772	6.36498	0.0125251	0.00105464	0.00782505	0.00835629	0.00835629	1	1	50900647	51187270	protein_coding
Selected group	ENSMUSG00000038628	Polr3k	6.61617e-05	0.0178864	0.155427	0.0389573	5.30599	0.0209818	0.00340925	0.0117675	0.0109052	0.0117675	2	1	181864337	181870830	protein_coding
Control group	ENSMUSG00000018593	Sparc	6.68234e-05	0.0178864	-0.201662	0.0505757	7.42874	0.0353507	0.000366312	0.0252127	0.00785028	0.0252127	11	-1	55394500	55423183	protein_coding
Selected group	ENSMUSG00000006589	Aprt	6.71495e-05	0.0178864	0.163514	0.0410204	5.13383	0.0210648	0.00506176	0.00952131	0.011765	0.011765	8	-1	122574635	122576909	protein_coding
Selected group	ENSMUSG00000078684	5830417I10Rik	6.94635e-05	0.0181994	0.595624	0.149725	5.09235	0.309394	0.0121887	0.211987	0.0120057	0.211987	3	1	88775216	88825587	unprocessed_pseudogene
Control group	ENSMUSG00000044726	Erich5	7.56128e-05	0.0187155	-0.568844	0.143724	3.8884	0.284239	0.0251488	0.181416	0.0290623	0.181416	15	1	34453305	34473892	protein_coding
Control group	ENSMUSG00000033377	Palmd	7.56051e-05	0.0187155	-0.189762	0.0479448	5.92038	0.0316309	0.00419796	0.0187891	0.0090375	0.0187891	3	-1	116918258	116968987	protein_coding
Selected group	ENSMUSG00000090733	Rps27	7.37612e-05	0.0187155	0.129307	0.0326218	7.04282	0.0146562	0.00126163	0.00938019	0.00789045	0.00938019	3	-1	90212522	90213651	protein_coding
Control group	ENSMUSG00000022897	Dyrk1a	7.72884e-05	0.0187155	-0.133358	0.0337387	5.9442	0.0145624	0.00239441	0.00787115	0.00898861	0.00898861	16	1	94570010	94695517	protein_coding
Selected group	ENSMUSG00000038077	Kcna6	7.69977e-05	0.0187155	0.143259	0.0362356	6.44026	0.0180558	0.00460967	0.00852048	0.00828499	0.00852048	6	-1	126708329	126740674	protein_coding
Control group	ENSMUSG00000018661	Cog1	8.67462e-05	0.0206922	-0.377265	0.0961195	5.25064	0.126515	0.006564	0.0858257	0.0111613	0.0858257	11	1	113649169	113667054	protein_coding
Selected group	ENSMUSG00000041378	Cldn5	9.38875e-05	0.0220663	0.216347	0.0553903	5.23186	0.0418957	0.00552488	0.025156	0.011252	0.025156	16	1	18776847	18778262	protein_coding
Control group	ENSMUSG00000050965	Prkca	0.000100047	0.0222851	-0.12748	0.0327672	6.42156	0.0146286	0.000561376	0.0101755	0.00830204	0.0101755	11	-1	107933387	108343928	protein_coding
Selected group	ENSMUSG00000030541	Idh2	0.000100957	0.0222851	0.133242	0.0342675	5.83475	0.0144935	0.00252949	0.00767353	0.00921312	0.00921312	7	-1	80094846	80115392	protein_coding
Control group	ENSMUSG00000001240	Ramp2	9.7283e-05	0.0222851	-0.211156	0.0541806	5.23543	0.0400352	0.0082557	0.0210997	0.0112346	0.0210997	11	1	101246028	101259546	protein_coding
Control group	ENSMUSG00000038784	Cnot4	0.00010171	0.0222851	-0.132023	0.0339697	6.22265	0.0135931	0.00302271	0.00634128	0.00851672	0.00851672	6	-1	35022065	35133724	protein_coding
Selected group	ENSMUSG00000020447	Npc1l1	0.00010179	0.0222851	0.77077	0.198331	2.85243	0.535595	0.0890964	0.304255	0.0647911	0.304255	11	-1	6211013	6230143	protein_coding
Control group	ENSMUSG00000049744	Arhgap15	0.000106837	0.0230739	-0.401256	0.103563	4.72079	0.145786	0.0102977	0.0969548	0.0149574	0.0969548	2	1	43748824	44395953	protein_coding
Selected group	ENSMUSG00000026098	Pms1	0.000108347	0.0230881	0.330084	0.085269	3.23283	0.0825379	0.0241195	0.0319178	0.0485885	0.0485885	1	-1	53189187	53297018	protein_coding
Control group	ENSMUSG00000051483	Cbr1	0.000109834	0.0230969	-0.229299	0.0592844	5.55209	0.0477267	0.00393511	0.0312113	0.00992486	0.0312113	16	1	93605853	93610505	protein_coding
Selected group	ENSMUSG00000045948	Mrps12	0.000114681	0.0234978	0.159181	0.0412683	5.1104	0.0162577	0.00513172	0.00488579	0.011899	0.011899	7	-1	28739641	28741820	protein_coding
Control group	ENSMUSG00000042700	Sipa1l1	0.00011435	0.0234978	-0.111529	0.028909	7.06386	0.0112508	0.000473457	0.00780004	0.00788382	0.00788382	12	1	82169320	82451786	protein_coding
Selected group	ENSMUSG00000024799	Tm7sf2	0.000119407	0.0241566	0.238599	0.0620166	4.33923	0.0520718	0.00984148	0.0286192	0.0197511	0.0286192	19	-1	6062821	6068373	protein_coding
Selected group	ENSMUSG00000030083	Abtb1	0.000126841	0.0253396	0.196554	0.051286	4.40572	0.0282893	0.00757937	0.0112876	0.0187232	0.0187232	6	-1	88835914	88841984	protein_coding
Control group	ENSMUSG00000026158	Ogfrl1	0.000129283	0.0255086	-0.189534	0.0495149	7.05434	0.0330997	0.00041582	0.0241015	0.00788676	0.0241015	1	-1	23366424	23397772	protein_coding
Control group	ENSMUSG00000062933	Gm10123	0.000135757	0.0264594	-0.338657	0.0887518	7.73467	0.106156	0.00125457	0.0775143	0.00794136	0.0775143	9	1	96895658	96896147	processed_pseudogene
Selected group	ENSMUSG00000006517	Mvd	0.000154174	0.0296869	0.158432	0.0418663	5.35608	0.0235145	0.00494126	0.0125866	0.0106859	0.0125866	8	-1	122433601	122443422	protein_coding
Selected group	ENSMUSG00000103921	Gm5841	0.000163254	0.0300781	0.965312	0.256052	1.57806	0.877743	0.279079	0.376545	0.147573	0.376545	3	1	8327531	8329707	processed_pseudogene
Selected group	ENSMUSG00000055409	Nell1	0.000166975	0.0300781	0.203249	0.0539929	6.2199	0.0389971	0.00164779	0.0275045	0.00852025	0.0275045	7	1	49974864	50866608	protein_coding
Selected group	ENSMUSG00000031532	Saraf	0.000162356	0.0300781	0.154175	0.0408805	7.24205	0.0223785	0.000498923	0.0162132	0.00784822	0.0162132	8	1	34154563	34170845	protein_coding
Control group	ENSMUSG00000040855	Reps2	0.000171262	0.0300781	-0.147873	0.0393487	7.84408	0.020693	0.000392503	0.0150907	0.00800089	0.0150907	X	-1	162411954	162643649	protein_coding
Selected group	ENSMUSG00000026027	Stradb	0.000164036	0.0300781	0.152862	0.04056	5.87509	0.0220208	0.00645341	0.00999772	0.00913	0.00999772	1	1	58973522	58995715	protein_coding
Selected group	ENSMUSG00000095159	Tubb4b-ps1	0.000167549	0.0300781	1.1155	0.2964	5.10797	1.17507	0.029945	0.848584	0.0119132	0.848584	5	1	7179365	7180700	processed_pseudogene
Selected group	ENSMUSG00000089736	Tgfbr3l	0.000162392	0.0300781	0.569821	0.151094	3.18651	0.305694	0.0732439	0.155049	0.0503649	0.155049	8	1	4248214	4251423	protein_coding
Selected group	ENSMUSG00000070883	Ccdc173	0.000170305	0.0300781	0.332914	0.0885546	3.76446	0.104827	0.0290206	0.0493986	0.0320508	0.0493986	2	-1	69758033	69789575	protein_coding
Control group	ENSMUSG00000036249	Rbm43	0.000174972	0.0303957	-0.274598	0.0731744	4.79883	0.0715064	0.0093014	0.0442435	0.0142189	0.0442435	2	-1	51924448	51935163	protein_coding
Selected group	ENSMUSG00000044229	Nxpe4	0.000181349	0.0311647	0.199175	0.0532031	5.14716	0.0377519	0.00773002	0.0205757	0.0116909	0.0205757	9	1	48162023	48400025	protein_coding
Control group	ENSMUSG00000029761	Cald1	0.000186513	0.0317112	-0.194635	0.0520885	5.30367	0.0361499	0.00620062	0.0209315	0.0109156	0.0209315	6	1	34598500	34775473	protein_coding
Selected group	ENSMUSG00000028096	Gpr89	0.000190534	0.0320538	0.262211	0.0702743	4.51225	0.0657478	0.0102371	0.0391476	0.017288	0.0391476	3	-1	96868281	96905346	protein_coding
Control group	ENSMUSG00000009569	Mrtfb	0.000195315	0.0321807	-0.108374	0.0290936	7.11315	0.00940421	0.000594105	0.00596682	0.00787029	0.00787029	16	1	13256481	13417529	protein_coding
Control group	ENSMUSG00000027784	Ppm1l	0.000195112	0.0321807	-0.194231	0.0521389	4.92583	0.0361608	0.000726809	0.0264578	0.0131541	0.0264578	3	1	69316861	69560802	protein_coding
Control group	ENSMUSG00000042997	Nhlrc3	0.000201363	0.0328385	-0.174833	0.0470324	5.01443	0.0201341	0.00961571	0.00300437	0.0125047	0.0125047	3	-1	53448583	53463332	protein_coding
Control group	ENSMUSG00000054675	Tmem119	0.000217258	0.0350728	-1.06597	0.288253	4.17417	1.10095	0.0338383	0.797058	0.0227356	0.797058	5	-1	113793729	113800516	protein_coding
Selected group	ENSMUSG00000007944	Ttc9b	0.000227005	0.0354808	0.182436	0.0494822	6.01017	0.0323911	0.00282717	0.0216577	0.00885369	0.0216577	7	1	27653915	27657346	protein_coding
Control group	ENSMUSG00000044783	Hjurp	0.000228665	0.0354808	-0.494585	0.134214	7.01056	0.238238	0.00219821	0.177937	0.00790162	0.177937	1	-1	88262471	88277633	protein_coding
Control group	ENSMUSG00000092416	Zfp141	0.000228375	0.0354808	-0.286495	0.0777385	4.02087	0.0799291	0.00929987	0.0511329	0.0259868	0.0511329	7	-1	42473386	42505740	protein_coding
Selected group	ENSMUSG00000031851	Ntpcr	0.000224228	0.0354808	0.274278	0.0743294	4.54209	0.0731213	0.010012	0.0452367	0.0169201	0.0452367	8	1	125729963	125748235	protein_coding
Selected group	ENSMUSG00000030533	Unc45a	0.000234601	0.0354929	0.200143	0.0544088	5.24961	0.0391153	0.00598626	0.0236169	0.0111662	0.0236169	7	-1	80325292	80347993	protein_coding
Selected group	ENSMUSG00000026969	Fam166a	0.000233704	0.0354929	0.672287	0.182712	2.07017	0.441167	0.145112	0.188726	0.109816	0.188726	2	1	25218745	25222280	protein_coding
Control group	ENSMUSG00000001943	Vsig2	0.000235405	0.0354929	-0.35757	0.0972283	4.45777	0.124893	0.0138813	0.0806521	0.0179925	0.0806521	9	1	37539255	37544205	protein_coding
Selected group	ENSMUSG00000007721	Ccdc124	0.000243293	0.0356725	0.165471	0.045097	5.95084	0.0268365	0.00178028	0.0185571	0.00897492	0.0185571	8	-1	70868227	70873935	protein_coding
Control group	ENSMUSG00000034701	Neurod1	0.000241519	0.0356725	-0.20029	0.0545587	5.56195	0.0392894	0.00395964	0.0258069	0.00989323	0.0258069	2	-1	79452521	79456751	protein_coding
Selected group	ENSMUSG00000024640	Psat1	0.000240231	0.0356725	0.117173	0.0319059	5.85833	0.0131091	0.00101552	0.00882557	0.00916438	0.00916438	19	-1	15904678	15947337	protein_coding
Selected group	ENSMUSG00000038704	Aspdh	0.000251667	0.0365649	0.487797	0.133258	3.67069	0.234035	0.0355114	0.142065	0.0344714	0.142065	7	1	44465391	44467758	protein_coding
Selected group	ENSMUSG00000112003	Gm4864	0.000265148	0.0381765	1.34918	0.369926	1.20855	1.80011	0.16869	1.19976	0.1816	1.19976	12	-1	77623549	77625009	processed_pseudogene
Control group	ENSMUSG00000026880	Stom	0.000273782	0.0388089	-0.41154	0.113094	3.41928	0.168049	0.034316	0.0935861	0.0419927	0.0935861	2	-1	35313986	35336976	protein_coding
Selected group	ENSMUSG00000061979	Rcc1l	0.000274397	0.0388089	0.235083	0.0646125	4.04394	0.0548475	0.0111211	0.0306266	0.0254729	0.0306266	5	-1	134148054	134176774	protein_coding
Selected group	ENSMUSG00000039844	Rapgef1	0.000277438	0.0388949	0.109445	0.0301044	7.16283	0.0117841	0.00120325	0.00773879	0.00785951	0.00785951	2	1	29619720	29740978	protein_coding
Selected group	ENSMUSG00000063412	Gm10131	0.00028511	0.0392375	0.330499	0.0910851	5.75784	0.108845	0.0079194	0.0750455	0.00937808	0.0750455	8	-1	34111002	34111737	protein_coding
Selected group	ENSMUSG00000073640	Rpl27-ps3	0.000287247	0.0392375	0.128192	0.0353483	5.6317	0.014144	0.0028072	0.00738446	0.00968784	0.00968784	18	1	6332632	6333042	processed_pseudogene
Selected group	ENSMUSG00000081604	Gm11518	0.000287247	0.0392375	0.128192	0.0353483	5.6317	0.014144	0.0028072	0.00738446	0.00968784	0.00968784	11	-1	94037218	94037628	processed_pseudogene
Selected group	ENSMUSG00000039715	Wdr34	0.000299961	0.0402855	0.17611	0.048712	4.40698	0.0301981	0.00502385	0.0178072	0.0187047	0.0187047	2	-1	30031546	30048881	protein_coding
Selected group	ENSMUSG00000021171	Esyt2	0.000297772	0.0402855	0.142418	0.0393722	6.58085	0.020305	0.00582693	0.00967477	0.00816595	0.00967477	12	1	116281196	116391050	protein_coding
Selected group	ENSMUSG00000060147	Serpinb6a	0.000310865	0.041402	0.258147	0.0715868	4.87243	0.0670198	0.00637244	0.0448742	0.013582	0.0448742	13	-1	33917918	34002794	protein_coding
Control group	ENSMUSG00000033774	Npbwr1	0.000317991	0.0420011	-0.714736	0.198528	2.80062	0.515012	0.088652	0.30548	0.067274	0.30548	1	-1	5913707	5917398	protein_coding
Control group	ENSMUSG00000098488	Pla2g4b	0.000335363	0.0437176	-0.479655	0.133745	3.2178	0.23132	0.129719	0.0471439	0.049159	0.049159	2	1	120033417	120043030	protein_coding
Selected group	ENSMUSG00000049112	Oxtr	0.000336458	0.0437176	0.362608	0.101132	4.41326	0.133369	0.0148661	0.0874116	0.0186132	0.0874116	6	-1	112473683	112489943	protein_coding
Selected group	ENSMUSG00000009563	Tor2a	0.000347846	0.0448329	0.152829	0.042728	4.96333	0.0193877	0.00538707	0.00836439	0.0128697	0.0128697	2	1	32757234	32762244	protein_coding
Control group	ENSMUSG00000051951	Xkr4	0.000353125	0.0451492	-0.163501	0.0457622	6.23897	0.0272593	0.00200921	0.0189326	0.00849619	0.0189326	1	-1	3205901	3671498	protein_coding
Control group	ENSMUSG00000017291	Taok1	0.000361874	0.0459005	-0.10346	0.0290093	7.9198	0.00994185	0.000364773	0.00702189	0.0080506	0.0080506	11	-1	77529162	77607815	protein_coding
Control group	ENSMUSG00000015222	Map2	0.000370105	0.0465749	-0.11797	0.0331328	8.33139	0.0142648	0.000134291	0.0108435	0.00844826	0.0108435	1	1	66175273	66442583	protein_coding
Selected group	ENSMUSG00000024248	Cox7a2l	0.000373907	0.0466858	0.10576	0.0297258	6.96387	0.0109068	0.000916273	0.00733409	0.00791995	0.00791995	17	-1	83501918	83517330	protein_coding
Control group	ENSMUSG00000028070	Naxe	0.000383705	0.0474693	-0.133647	0.0376361	6.03398	0.0183815	0.00243612	0.0117286	0.00880841	0.0117286	3	-1	88056520	88058495	protein_coding
Control group	ENSMUSG00000031789	Cngb1	0.000386122	0.0474693	-0.449044	0.126513	2.72308	0.207654	0.0494019	0.110653	0.0711115	0.110653	8	-1	95239045	95306585	protein_coding
Selected group	ENSMUSG00000026875	Traf1	0.000396822	0.0480455	0.979507	0.276526	3.62282	0.991068	0.0727654	0.691901	0.0357861	0.691901	2	-1	34941750	34961772	protein_coding
Control group	ENSMUSG00000007613	Tgfbr1	0.000394972	0.0480455	-0.257522	0.0726761	4.66984	0.0684684	0.00483901	0.0479792	0.0154769	0.0479792	4	1	47353222	47414931	protein_coding
Control group	ENSMUSG00000008226	Scrn3	0.000415294	0.049904	-0.301279	0.0853442	4.36034	0.0942428	0.00873582	0.0641005	0.0194135	0.0641005	2	1	73312601	73337818	protein_coding
Selected group	ENSMUSG00000027602	Map1lc3a	0.000419831	0.0499918	0.166169	0.0471096	6.74242	0.0287042	0.00117545	0.0210177	0.00804189	0.0210177	2	1	155276297	155278073	protein_coding
Selected group	ENSMUSG00000037994	Slc9b2	0.000422281	0.0499918	0.358444	0.101664	3.08352	0.112375	0.0488447	0.0326765	0.054512	0.054512	3	1	135307700	135345387	protein_coding
