# Supplementary material for: Combined change of behavioral traits for domestication and gene‐networks in mice selectively bred for active tameness
Source: Genes Brain Behav. 2021 Jan 7;20(3):e12721. doi: 10.1111/gbb.12721 (PMC7988575; doi:10.1111/gbb.12721)
Supplement: Supplementary file 4 — Table S3 A list of 184 genes that showed differential expression between C1 and S2 groups. The genes located in ATR1 and ATR2 genomic regions are highlighted. [file GBB-20-e12721-s003.xlsx]

## Sheet: C1vsS2
Higher expression	ens_gene	target_id	pval	qval	b	se_b	mean_obs	var_obs	tech_var	sigma_sq	smooth_sigma_sq	final_sigma_sq	chr	start	stop	beta_value	q_value
Selected group	ENSMUSG00000116936	Bod1-ps	3.93094e-20	6.21599e-16	3.17336	0.345308	1.31491	3.21486	0.0683249	0.527864	0.185565	0.527864	16	17734169	17734686	3.17336	15.2065
Selected group	ENSMUSG00000091941	Gm7399	2.19935e-18	1.73892e-14	4.52767	0.517651	2.47673	6.66397	0.102139	1.23767	0.0807924	1.23767	10	59806557	59807414	4.52767	13.7597
Control group	ENSMUSG00000021245	Mlh3	1.31718e-15	6.94287e-12	-0.427657	0.0535041	5.58332	0.05912	0.00529791	0.00630371	0.00901551	0.00901551	12	85234520	85270599	-0.427657	11.1585
Selected group	ENSMUSG00000020295	Hbq1a	8.713e-13	3.44447e-09	2.47367	0.345995	1.13291	2.17733	0.232215	0.366346	0.209596	0.366346	11	32300069	32300873	2.47367	8.46288
Control group	ENSMUSG00000112825	Gm9118	9.20568e-12	2.91139e-08	-4.14497	0.607909	2.56339	6.27178	0.0765022	1.77127	0.0755961	1.77127	10	56497341	56498094	-4.14497	7.5359
Control group	ENSMUSG00000028976	Slc2a5	2.24083e-11	5.90572e-08	-0.861447	0.128778	3.45879	0.273842	0.035266	0.0476527	0.0365799	0.0476527	4	150119283	150144169	-0.861447	7.22873
Selected group	ENSMUSG00000085028	Slc2a4rg-ps	3.60722e-10	8.14871e-07	0.84465	0.13471	4.35744	0.273704	0.0107899	0.0799438	0.0172612	0.0799438	2	181384250	181387586	0.84465	6.08891
Control group	ENSMUSG00000036362	P2ry13	1.18556e-09	2.34342e-06	-0.458979	0.0754629	4.76031	0.0824119	0.00901735	0.0194559	0.0130258	0.0194559	3	59207892	59210882	-0.458979	5.63015
Control group	ENSMUSG00000026749	Nek6	2.67917e-09	4.7073e-06	-0.37864	0.0636356	5.32543	0.0569103	0.00586983	0.0143776	0.00985471	0.0143776	2	38511643	38594606	-0.37864	5.32723
Control group	ENSMUSG00000018661	Cog1	1.22549e-08	1.93787e-05	-0.629542	0.110521	5.32162	0.162155	0.0060743	0.055	0.00986899	0.055	11	113649169	113667054	-0.629542	4.71268
Selected group	ENSMUSG00000074677	Sirpb1c	5.53498e-08	7.95678e-05	3.48953	0.64226	1.69938	5.15836	0.070162	1.99232	0.142493	1.99232	3	15795145	15848528	3.48953	4.09926
Selected group	ENSMUSG00000106923	Sirpb1c	5.53498e-08	7.95678e-05	3.48953	0.64226	1.69938	5.15836	0.070162	1.99232	0.142493	1.99232	CHR_MG4248_PATCH	15821394	15874777	3.48953	4.09926
Control group	ENSMUSG00000035093	Secisbp2l	7.03933e-08	8.56253e-05	-0.270968	0.0502709	6.46841	0.0312928	0.000812139	0.0118237	0.00770046	0.0118237	2	125736986	125782870	-0.270968	4.0674
Control group	ENSMUSG00000048280	Zfp738	6.98304e-08	8.56253e-05	-0.479126	0.0888652	3.7241	0.0964181	0.010089	0.0279185	0.0293962	0.0293962	13	67658685	67687071	-0.479126	4.0674
Control group	ENSMUSG00000078941	Ak6	9.92673e-08	0.000112122	-0.346855	0.0650996	5.78561	0.0517345	0.00842644	0.0127633	0.00857558	0.0127633	13	100650979	100666359	-0.346855	3.95031
Control group	ENSMUSG00000049744	Arhgap15	1.89555e-07	0.000199828	-0.624929	0.119964	4.44095	0.170942	0.0131743	0.0587826	0.0161779	0.0587826	2	43748824	44395953	-0.624929	3.69934
Selected group	ENSMUSG00000079055	Slc8a3	2.39195e-07	0.000236399	0.60146	0.116427	5.30568	0.159408	0.0107622	0.0570144	0.00992908	0.0570144	12	81197915	81333180	0.60146	3.62635
Control group	ENSMUSG00000008226	Scrn3	3.82969e-07	0.000356228	-0.445451	0.0877349	4.26812	0.0886788	0.010677	0.02781	0.0185769	0.02781	2	73312601	73337818	-0.445451	3.44827
Control group	ENSMUSG00000038095	Sbno1	5.22904e-07	0.000415223	-0.230071	0.0458518	5.79732	0.0182937	0.00195858	0.00264797	0.00855334	0.00855334	5	124368702	124426001	-0.230071	3.38172
Selected group	ENSMUSG00000021253	Tgfb3	5.25167e-07	0.000415223	0.354638	0.0706889	4.61449	0.0508552	0.0106733	0.00807172	0.0143113	0.0143113	12	86056745	86079041	0.354638	3.38172
Control group	ENSMUSG00000116875	Morf4l1-ps1	4.90112e-07	0.000415223	-1.12831	0.224309	5.72686	0.506904	0.242882	-0.0614497	0.00869101	0.00869101	16	24529394	24530362	-1.12831	3.38172
Control group	ENSMUSG00000062647	Rpl7a	5.64579e-07	0.000425128	-1.48077	0.295979	6.4849	0.991988	0.00520961	0.43281	0.00768864	0.43281	2	26910764	26913318	-1.48077	3.37148
Selected group	ENSMUSG00000034616	Ssh3	8.1023e-07	0.000582371	0.314933	0.0638435	5.3468	0.0454081	0.00689637	0.0134836	0.00977534	0.0134836	19	4261668	4269180	0.314933	3.2348
Selected group	ENSMUSG00000095362	Gm14325	9.81364e-07	0.000674709	0.510877	0.10436	6.07657	0.120272	0.00797672	0.0464781	0.00807683	0.0464781	2	177831791	177840336	0.510877	3.17088
Selected group	ENSMUSG00000020474	Polm	1.07988e-06	0.000711507	0.592253	0.121451	3.70143	0.162176	0.0193758	0.0543754	0.0299445	0.0543754	11	5827860	5838016	0.592253	3.14782
Selected group	ENSMUSG00000057113	Npm1	1.66645e-06	0.00105406	0.245724	0.0512975	7.0428	0.0283542	0.00148947	0.0116677	0.00743715	0.0116677	11	33152287	33163206	0.245724	2.97713
Selected group	ENSMUSG00000029614	Rpl6	1.93745e-06	0.00112315	0.35729	0.0750634	6.57815	0.0602835	0.00253394	0.0256386	0.00762302	0.0256386	5	121204481	121209241	0.35729	2.94956
Selected group	ENSMUSG00000062758	Gm16477	1.98876e-06	0.00112315	4.83583	1.01709	3.70777	11.0541	0.00301462	5.16936	0.02979	5.16936	7	131614188	131614988	4.83583	2.94956
Selected group	ENSMUSG00000022671	Mzt2	1.98119e-06	0.00112315	0.419784	0.0882765	5.27142	0.0832863	0.0064429	0.0325208	0.0100609	0.0325208	16	15848441	15863369	0.419784	2.94956
Control group	ENSMUSG00000021139	Gm20498	2.16218e-06	0.00117899	-0.404336	0.0853454	4.4333	0.073061	0.020148	0.0115587	0.0162711	0.0162711	12	81358860	81532905	-0.404336	2.92849
Control group	ENSMUSG00000021686	Ap3b1	2.62898e-06	0.00138573	-0.368413	0.0784214	4.59102	0.0648491	0.00349193	0.0272576	0.0145405	0.0272576	13	94358960	94566317	-0.368413	2.85832
Selected group	ENSMUSG00000032705	Exd2	3.3189e-06	0.00169296	0.463836	0.0997491	5.40221	0.103748	0.00347326	0.0462762	0.00957328	0.0462762	12	80463095	80500227	0.463836	2.77135
Selected group	ENSMUSG00000084897	Gm14226	3.76353e-06	0.00180342	0.700237	0.151434	4.4612	0.237662	0.013048	0.101614	0.0159372	0.101614	2	155018266	155027104	0.700237	2.7439
Control group	ENSMUSG00000028926	Cdk14	3.7209e-06	0.00180342	-0.189595	0.0409812	7.31487	0.0132325	0.000943268	0.00303932	0.00745401	0.00745401	5	4803391	5420312	-0.189595	2.7439
Control group	ENSMUSG00000064246	Chil1	4.7144e-06	0.00212996	-0.580345	0.126793	3.82566	0.164783	0.0195466	0.0608356	0.0270803	0.0608356	1	134182176	134190181	-0.580345	2.67163
Control group	ENSMUSG00000047205	Dusp18	4.70741e-06	0.00212996	-0.519161	0.113418	5.47183	0.131861	0.00369173	0.0606261	0.00933369	0.0606261	11	3895240	3901296	-0.519161	2.67163
Selected group	ENSMUSG00000038695	Josd2	5.68424e-06	0.0024968	0.229518	0.050579	5.50181	0.0255285	0.00355034	0.00876351	0.00924084	0.00924084	7	44467980	44471662	0.229518	2.60262
Control group	ENSMUSG00000044258	Ctla2a	8.37059e-06	0.00338222	-0.811165	0.18206	2.90875	0.330162	0.0713033	0.0944261	0.0575686	0.0944261	13	60934155	60936625	-0.811165	2.4708
Control group	ENSMUSG00000022766	Serpind1	8.48044e-06	0.00338222	-1.14543	0.257246	1.97651	0.516864	0.213833	-0.0327027	0.117044	0.117044	16	17331371	17343575	-1.14543	2.4708
Control group	ENSMUSG00000022897	Dyrk1a	8.55553e-06	0.00338222	-0.223036	0.0501116	5.83576	0.0249859	0.00274606	0.00980981	0.00848154	0.00980981	16	94570010	94695517	-0.223036	2.4708
Selected group	ENSMUSG00000067147	Rpl7a-ps11	8.40649e-06	0.00338222	2.51889	0.565463	1.58062	3.18429	0.28164	1.3171	0.154767	1.3171	X	166854211	166855011	2.51889	2.4708
Control group	ENSMUSG00000021448	Shc3	8.81313e-06	0.00339907	-0.278492	0.062661	6.22728	0.0390086	0.00475497	0.0148771	0.0079012	0.0148771	13	51431041	51569487	-0.278492	2.46864
Control group	ENSMUSG00000051951	Xkr4	1.02389e-05	0.0038333	-0.241945	0.0548372	6.19941	0.0296488	0.00220145	0.0128341	0.00792984	0.0128341	1	3205901	3671498	-0.241945	2.41643
Selected group	ENSMUSG00000095159	Tubb4b-ps1	1.04238e-05	0.0038333	1.88191	0.426913	4.55426	1.79531	0.052888	0.858386	0.0149131	0.858386	5	7179365	7180700	1.88191	2.41643
Selected group	ENSMUSG00000058244	Olfr506	1.23805e-05	0.00444939	0.743669	0.170146	2.79498	0.282667	0.0481459	0.0966018	0.0630612	0.0966018	7	108610787	108615340	0.743669	2.3517
Selected group	ENSMUSG00000020513	Tubd1	1.27789e-05	0.0044905	0.787453	0.180449	2.63697	0.271145	0.0914025	0.0225613	0.0714063	0.0714063	11	86544991	86567360	0.787453	2.34771
Selected group	ENSMUSG00000012296	Tjap1	1.36469e-05	0.00469127	0.317769	0.0730593	4.72611	0.0518566	0.00663204	0.0200562	0.0133072	0.0200562	17	46257851	46283026	0.317769	2.32871
Selected group	ENSMUSG00000037152	Ndufc1	1.46572e-05	0.00482863	0.328588	0.0758203	5.28005	0.0556441	0.00723284	0.0215108	0.0100273	0.0215108	3	51404677	51408988	0.328588	2.31618
Control group	ENSMUSG00000003992	Ssbp2	1.46482e-05	0.00482863	-0.218308	0.0503721	5.86668	0.0245608	0.00253165	0.0101551	0.00842475	0.0101551	13	91460283	91703429	-0.218308	2.31618
Control group	ENSMUSG00000044320	1700001O22Rik	2.06876e-05	0.00667618	-0.810837	0.190456	2.661	0.344837	0.0751292	0.106239	0.0700809	0.106239	2	30794769	30803661	-0.810837	2.17547
Selected group	ENSMUSG00000023452	Pisd	2.1505e-05	0.00680116	0.286839	0.0675127	6.49256	0.043242	0.00253135	0.0202585	0.00768319	0.0202585	5	32736301	32785646	0.286839	2.16742
Selected group	ENSMUSG00000036931	Nfkbid	2.27602e-05	0.00695757	0.495926	0.117076	3.51826	0.110091	0.0337151	0.014175	0.0348186	0.0348186	7	30421732	30428746	0.495926	2.15754
Control group	ENSMUSG00000024621	Csf1r	2.28795e-05	0.00695757	-0.256459	0.0605605	5.77357	0.034681	0.00272873	0.0156092	0.00859868	0.0156092	18	61100598	61132149	-0.256459	2.15754
Control group	ENSMUSG00000027304	Rtf1	2.35403e-05	0.00702345	-0.205805	0.0486725	5.12837	0.0211968	0.00117508	0.0094339	0.01067	0.01067	2	119675068	119735407	-0.205805	2.15345
Control group	ENSMUSG00000027107	Chrna1	2.45608e-05	0.00719222	-0.818211	0.193944	2.58331	0.354349	0.104821	0.0832505	0.0744422	0.0832505	2	73563215	73580338	-0.818211	2.14314
Selected group	ENSMUSG00000029386	Tctn2	2.51986e-05	0.00724482	0.237542	0.056383	5.29953	0.0244077	0.00594276	0.00414696	0.00995246	0.00995246	5	124598749	124627738	0.237542	2.13997
Selected group	ENSMUSG00000116041	Gm20369	2.62167e-05	0.00740295	2.10677	0.501127	1.44605	2.35758	0.0944409	1.1612	0.169762	1.1612	15	84182709	84183015	2.10677	2.1306
Control group	ENSMUSG00000068184	Ndufaf2	3.12689e-05	0.00867466	-0.290504	0.0697652	4.67078	0.0417437	0.0105481	0.0100722	0.0137878	0.0137878	13	108002715	108158623	-0.290504	2.06175
Selected group	ENSMUSG00000041378	Cldn5	3.27175e-05	0.00876884	0.274672	0.0661274	5.09326	0.0405673	0.00630278	0.0155614	0.0108397	0.0155614	16	18776847	18778262	0.274672	2.05706
Control group	ENSMUSG00000040229	Gpr34	3.22972e-05	0.00876884	-0.4478	0.107731	4.73694	0.107746	0.00969209	0.0483382	0.0132168	0.0483382	X	13632089	13640858	-0.4478	2.05706
Selected group	ENSMUSG00000078889	Gm14288	3.56271e-05	0.0092356	3.57693	0.865215	1.91059	6.91294	1.47385	2.26914	0.122715	2.26914	2	175789357	175801093	3.57693	2.03453
Selected group	ENSMUSG00000074865	Zfp934	3.51326e-05	0.0092356	0.338148	0.0817304	4.64703	0.0617321	0.0138247	0.0195746	0.0140043	0.0195746	13	62479827	62571199	0.338148	2.03453
Selected group	ENSMUSG00000050424	Pnma5	3.66605e-05	0.0093502	1.15963	0.280946	1.94539	0.727761	0.266829	0.127825	0.119692	0.127825	X	73033981	73037103	1.15963	2.02918
Control group	ENSMUSG00000049608	Gpr55	3.87959e-05	0.00973776	-0.956089	0.232369	2.17139	0.420606	0.168415	0.021639	0.101561	0.101561	1	85938318	85961007	-0.956089	2.01154
Control group	ENSMUSG00000052726	Kcnt2	4.0457e-05	0.00999603	-0.231105	0.0563004	5.16507	0.0290697	0.0039256	0.0119231	0.0105023	0.0119231	1	140246158	140612067	-0.231105	2.00017
Control group	ENSMUSG00000027009	Itga4	4.29775e-05	0.0101433	-0.241183	0.0589565	4.62711	0.0317723	0.00270058	0.0146788	0.0141908	0.0146788	2	79255426	79333123	-0.241183	1.99382
Selected group	ENSMUSG00000057092	Fxyd3	4.24043e-05	0.0101433	0.797419	0.194779	2.66717	0.347046	0.0826889	0.107005	0.0697443	0.107005	7	31068172	31076704	0.797419	1.99382
Control group	ENSMUSG00000025176	Hoga1	4.20457e-05	0.0101433	-0.962773	0.235055	2.51305	0.505645	0.0532981	0.222957	0.078579	0.222957	19	42045610	42070953	-0.962773	1.99382
Control group	ENSMUSG00000025545	Clybl	4.38608e-05	0.0101996	-0.321006	0.0785596	4.94584	0.056351	0.00759895	0.0232591	0.0116815	0.0232591	14	122181704	122402234	-0.321006	1.99142
Control group	ENSMUSG00000001323	Srr	4.74121e-05	0.0108656	-0.199481	0.0490361	6.62373	0.0207914	0.00443014	0.00646283	0.00759258	0.00759258	11	74906359	74925948	-0.199481	1.96395
Selected group	ENSMUSG00000099927	Gm8226	5.35977e-05	0.0119372	3.87552	0.959439	4.87633	8.31291	0.395717	4.2069	0.0121516	4.2069	9	84423984	84424781	3.87552	1.9231
Selected group	ENSMUSG00000033826	Dnah8	5.34563e-05	0.0119372	1.54264	0.381844	3.08386	1.3169	0.0918065	0.637216	0.0499137	0.637216	17	30624354	30877365	1.54264	1.9231
Selected group	ENSMUSG00000004098	Col5a3	5.85369e-05	0.0128562	0.405981	0.101025	3.71033	0.0907779	0.0213021	0.0287355	0.0297279	0.0297279	9	20770050	20815067	0.405981	1.89089
Control group	ENSMUSG00000027359	Slc27a2	5.96904e-05	0.0129299	-0.502377	0.125155	4.64485	0.140614	0.00995983	0.0683593	0.0140244	0.0683593	2	126552407	126588243	-0.502377	1.8884
Control group	ENSMUSG00000033377	Palmd	6.8327e-05	0.0146007	-0.238287	0.0598405	5.84585	0.0319043	0.0048618	0.0130426	0.00846293	0.0130426	3	116918258	116968987	-0.238287	1.83563
Selected group	ENSMUSG00000060147	Serpinb6a	7.3064e-05	0.0154048	0.360659	0.0909359	4.78548	0.0734009	0.00709868	0.034248	0.0128258	0.034248	13	33917918	34002794	0.360659	1.81234
Control group	ENSMUSG00000079429	Mroh2a	7.41905e-05	0.0154365	-1.14449	0.288836	3.58526	0.739877	0.0618435	0.355287	0.0329415	0.355287	1	88226986	88262289	-1.14449	1.81145
Control group	ENSMUSG00000029311	Hsd17b11	7.69797e-05	0.0158088	-0.253355	0.064082	6.01619	0.0363436	0.00285893	0.0176736	0.008164	0.0176736	5	103989762	104021919	-0.253355	1.8011
Control group	ENSMUSG00000114561	Gm48515	7.90073e-05	0.0160172	-0.831766	0.210713	2.47049	0.33944	0.140822	0.0253	0.0811775	0.0811775	14	12992695	12995179	-0.831766	1.79541
Control group	ENSMUSG00000021301	Hecw1	8.23408e-05	0.0162775	-0.221024	0.0561334	5.29539	0.0277813	0.00556366	0.0101911	0.00996829	0.0101911	13	14226438	14523228	-0.221024	1.78841
Selected group	ENSMUSG00000023908	Pkmyt1	8.23498e-05	0.0162775	0.501405	0.127342	3.48353	0.127606	0.0452443	0.0196156	0.0358361	0.0358361	17	23726336	23736735	0.501405	1.78841
Control group	ENSMUSG00000048163	Selplg	8.43916e-05	0.0164751	-0.316054	0.0803888	4.24675	0.0568981	0.00503589	0.0272759	0.0189151	0.0272759	5	113818536	113832644	-0.316054	1.78317
Selected group	ENSMUSG00000043061	Tmem18	8.5496e-05	0.0164872	0.216612	0.0551393	5.88655	0.0267492	0.00435761	0.0108441	0.00838851	0.0108441	12	30584426	30591215	0.216612	1.78285
Control group	ENSMUSG00000032085	Tagln	8.92871e-05	0.0170108	-0.464911	0.11866	3.97092	0.123576	0.0304696	0.0399318	0.0239972	0.0399318	9	45929619	45936058	-0.464911	1.76927
Selected group	ENSMUSG00000022763	Aifm3	9.15221e-05	0.017229	0.175837	0.0449476	6.71296	0.0150543	0.00256065	0.00474148	0.00754079	0.00754079	16	17489611	17507485	0.175837	1.76374
Selected group	ENSMUSG00000031503	Col4a2	9.36333e-05	0.0172955	0.230036	0.058885	5.08459	0.0303501	0.00126107	0.0160761	0.0108831	0.0160761	8	11312805	11449287	0.230036	1.76207
Control group	ENSMUSG00000048939	Atp13a5	9.40627e-05	0.0172955	-0.291575	0.074659	5.01121	0.0487755	0.00698822	0.0208816	0.0112792	0.0208816	16	29231851	29378732	-0.291575	1.76207
Control group	ENSMUSG00000036555	Iqce	9.86107e-05	0.0179233	-0.231834	0.0595365	5.02231	0.0236472	0.00650719	0.00352401	0.0112158	0.0112158	5	140661827	140702378	-0.231834	1.74658
Control group	ENSMUSG00000073471	Rsph3a	0.000100742	0.0181026	-0.535503	0.137704	4.18001	0.165286	0.046322	0.0484898	0.0200267	0.0484898	17	7945614	7979824	-0.535503	1.74226
Selected group	ENSMUSG00000016252	Atp5e	0.000107812	0.0191554	0.308907	0.0797735	6.03645	0.0552558	0.00253021	0.0292888	0.00813351	0.0292888	2	174461072	174464105	0.308907	1.71771
Control group	ENSMUSG00000001240	Ramp2	0.00010934	0.019211	-0.245647	0.0634932	5.06583	0.0317404	0.00917751	0.00756443	0.0109794	0.0109794	11	101246028	101259546	-0.245647	1.71645
Control group	ENSMUSG00000027004	Frzb	0.000113483	0.0193046	-0.73957	0.191609	5.16035	0.317846	0.0129181	0.170652	0.0105234	0.170652	2	80411970	80447625	-0.73957	1.71434
Control group	ENSMUSG00000061578	Ksr2	0.000118418	0.0193046	-0.16366	0.042516	6.28761	0.0130155	0.00119403	0.00510437	0.00784402	0.00784402	5	117414000	117775003	-0.16366	1.71434
Selected group	ENSMUSG00000039194	Rlbp1	0.000115884	0.0193046	0.468326	0.121496	3.20656	0.121403	0.0286989	0.0385238	0.0451072	0.0451072	7	79374870	79387048	0.468326	1.71434
Control group	ENSMUSG00000021178	Psmc1	0.000117392	0.0193046	-0.166007	0.0431018	6.11809	0.011293	0.00126587	0.00299943	0.00802296	0.00802296	12	100110154	100123405	-0.166007	1.71434
Selected group	ENSMUSG00000114251	Tmed10-ps	0.000112868	0.0193046	2.13922	0.554041	2.29336	2.65831	0.307854	1.22695	0.0927821	1.22695	13	35990861	35991520	2.13922	1.71434
Selected group	ENSMUSG00000021622	Ckmt2	0.000116005	0.0193046	0.945847	0.245393	2.13458	0.52067	0.176074	0.125015	0.104344	0.125015	13	91853387	91876885	0.945847	1.71434
Selected group	ENSMUSG00000032648	Pygm	0.00011519	0.0193046	0.467175	0.121151	4.6654	0.12696	0.0185962	0.0547915	0.0138364	0.0547915	19	6384399	6398459	0.467175	1.71434
Selected group	ENSMUSG00000106877	Pygm	0.00011519	0.0193046	0.467175	0.121151	4.6654	0.12696	0.0185962	0.0547915	0.0138364	0.0547915	CHR_MG4249_PATCH	6384399	6398459	0.467175	1.71434
Control group	ENSMUSG00000026880	Stom	0.00012268	0.0196233	-0.504557	0.131371	3.26243	0.148744	0.0394488	0.0468428	0.043065	0.0468428	2	35313986	35336976	-0.504557	1.70723
Selected group	ENSMUSG00000023942	Slc29a1	0.000122855	0.0196233	0.307069	0.0799584	4.40624	0.0547598	0.0153561	0.0162539	0.0166106	0.0166106	17	45585200	45599606	0.307069	1.70723
Control group	ENSMUSG00000024084	Qpct	0.000125454	0.019838	-0.297329	0.077526	4.37352	0.0420058	0.0130099	0.00677274	0.0170415	0.0170415	17	79051906	79090378	-0.297329	1.7025
Selected group	ENSMUSG00000049517	Rps23	0.000130341	0.0204068	0.197037	0.051502	5.9448	0.0219071	0.00497978	0.00736005	0.00828249	0.00828249	13	90922958	90924950	0.197037	1.69022
Selected group	ENSMUSG00000028784	Spocd1	0.000135668	0.0210326	0.939877	0.246303	1.88582	0.383945	0.178421	-0.0185251	0.124906	0.124906	4	129929249	129957115	0.939877	1.67711
Control group	ENSMUSG00000082491	Gm5909	0.000137802	0.021156	-2.60731	0.68396	1.65834	4.00487	0.0360192	2.30299	0.146636	2.30299	8	80110806	80112086	-2.60731	1.67457
Control group	ENSMUSG00000056260	Lrif1	0.00014685	0.0223283	-0.310238	0.0817205	5.1224	0.0569622	0.0073852	0.026006	0.0106981	0.026006	3	106684987	106736577	-0.310238	1.65114
Control group	ENSMUSG00000028057	Rit1	0.000161262	0.024057	-0.23946	0.0634659	5.25593	0.0341695	0.00745998	0.0126797	0.0101219	0.0126797	3	88716838	88731049	-0.23946	1.61876
Control group	ENSMUSG00000041624	Gucy1a2	0.000160377	0.024057	-0.330475	0.0875563	5.2114	0.0650535	0.00721796	0.0311126	0.0103029	0.0311126	9	3532778	3894736	-0.330475	1.61876
Control group	ENSMUSG00000026827	Gpd2	0.000176696	0.0261131	-0.151386	0.0403675	6.68025	0.0105564	0.000589088	0.0041877	0.00755858	0.00755858	2	57237635	57370719	-0.151386	1.58314
Control group	ENSMUSG00000021186	Fbln5	0.000179827	0.0263296	-0.4607	0.122991	3.57419	0.127507	0.0300169	0.0456174	0.033244	0.0456174	12	101746565	101819055	-0.4607	1.57956
Selected group	ENSMUSG00000079051	Vinac1	0.000186638	0.02683	1.06447	0.284887	1.69626	0.608901	0.262999	0.0649835	0.142803	0.142803	2	129025073	129048172	1.06447	1.57138
Selected group	ENSMUSG00000078877	Gm14295	0.000185264	0.02683	1.61605	0.432296	1.90471	1.57249	0.583494	0.350904	0.123232	0.350904	2	176798612	176811223	1.61605	1.57138
Selected group	ENSMUSG00000098332	Pigbos1	0.000205604	0.0292902	0.472291	0.127233	4.52845	0.135381	0.0357509	0.0451899	0.0151852	0.0451899	9	73039718	73042779	0.472291	1.53328
Control group	ENSMUSG00000091803	Cox16	0.000208944	0.0295003	-0.430153	0.116008	4.3686	0.11244	0.0313265	0.035963	0.0171081	0.035963	12	81359026	81485127	-0.430153	1.53017
Control group	ENSMUSG00000024663	Rab3il1	0.000217282	0.030406	-0.259158	0.0700801	4.64642	0.0344272	0.0105461	0.00713732	0.0140099	0.0140099	19	10001669	10038380	-0.259158	1.51704
Selected group	ENSMUSG00000090733	Rps27	0.00022009	0.0304392	0.182436	0.0493768	6.93561	0.0203074	0.00136711	0.0108232	0.00745583	0.0108232	3	90212522	90213651	0.182436	1.51657
Control group	ENSMUSG00000022375	Lrrc6	0.000221369	0.0304392	-0.629959	0.170568	3.77465	0.242246	0.0288034	0.116665	0.0282155	0.116665	15	66379858	66500910	-0.629959	1.51657
Control group	ENSMUSG00000040747	Cd53	0.000227877	0.0305374	-0.379557	0.102975	4.10666	0.0881399	0.0181799	0.0348391	0.0213409	0.0348391	3	106759921	106790149	-0.379557	1.51517
Control group	ENSMUSG00000030718	Ppme1	0.000226313	0.0305374	-0.170877	0.0463375	6.19503	0.0178547	0.00212375	0.00861205	0.00793448	0.00861205	7	100326737	100372307	-0.170877	1.51517
Control group	ENSMUSG00000031626	Sorbs2	0.000224052	0.0305374	-0.157964	0.0428061	6.63385	0.0133484	0.00157563	0.00558306	0.00758619	0.00758619	8	45507788	45827906	-0.157964	1.51517
Selected group	ENSMUSG00000100755	Rps23-ps1	0.000230283	0.0306005	0.183265	0.0497565	6.93626	0.0205655	0.00168334	0.0106952	0.00745568	0.0106952	3	37714740	37715164	0.183265	1.51427
Control group	ENSMUSG00000029330	Cds1	0.000234933	0.0309583	-0.227801	0.0619335	6.23059	0.0318254	0.00236419	0.0168146	0.00789789	0.0168146	5	101765130	101823858	-0.227801	1.50922
Control group	ENSMUSG00000034898	Filip1	0.000238161	0.0311244	-0.466208	0.126871	5.31387	0.133443	0.0119297	0.0685514	0.00989813	0.0685514	9	79805094	80012851	-0.466208	1.5069
Control group	ENSMUSG00000117438	Rpsa-ps7	0.000246991	0.0320137	-2.61029	0.712151	2.44883	4.19539	0.0843881	2.45141	0.0825278	2.45141	17	82409935	82410819	-2.61029	1.49466
Control group	ENSMUSG00000049439	Cyp20a1	0.00025702	0.0320237	-0.387231	0.105941	4.08028	0.0926236	0.0205712	0.035546	0.0218356	0.035546	1	60343323	60388060	-0.387231	1.49453
Control group	ENSMUSG00000030630	Fah	0.000257194	0.0320237	-0.279649	0.0765117	4.51976	0.0483096	0.00517801	0.0240922	0.0152789	0.0240922	7	84585159	84606722	-0.279649	1.49453
Selected group	ENSMUSG00000081141	Gm11501	0.000255606	0.0320237	1.91169	0.522808	1.49027	2.25643	0.0781109	1.28853	0.164703	1.28853	11	92792699	92793279	1.91169	1.49453
Control group	ENSMUSG00000053080	2700081O15Rik	0.000256717	0.0320237	-0.186285	0.0509606	5.44023	0.0214336	0.00256637	0.0104186	0.00943827	0.0104186	19	7417625	7425904	-0.186285	1.49453
Control group	ENSMUSG00000059401	Mamld1	0.000255199	0.0320237	-0.244453	0.0668456	5.73373	0.0368915	0.00271042	0.0196313	0.00867713	0.0196313	X	71050240	71156056	-0.244453	1.49453
Selected group	ENSMUSG00000027566	Psma7	0.000261612	0.0323193	0.163776	0.0448626	6.62049	0.0165922	0.00181872	0.00824453	0.00759465	0.00824453	2	180036374	180042433	0.163776	1.49054
Control group	ENSMUSG00000114167	Gm7002	0.000267398	0.0327781	-1.02264	0.28056	1.62875	0.607165	0.243884	0.106514	0.149687	0.149687	12	35772951	35775115	-1.02264	1.48442
Selected group	ENSMUSG00000103845	Gm19026	0.000270266	0.0328747	0.513838	0.141077	3.41587	0.163758	0.0414111	0.0581027	0.0379081	0.0581027	1	6429655	6441296	0.513838	1.48314
Control group	ENSMUSG00000038059	Smim3	0.000273869	0.0330587	-0.27302	0.0750295	4.94368	0.0462815	0.013048	0.0150991	0.0116955	0.0150991	18	60474191	60501987	-0.27302	1.48071
Selected group	ENSMUSG00000050108	Bpifc	0.000282834	0.0338823	0.811959	0.223647	1.9773	0.366661	0.133113	0.0707854	0.116977	0.116977	10	85959340	86011895	0.811959	1.47003
Control group	ENSMUSG00000020272	Stk10	0.000285927	0.0339953	-0.293925	0.0810219	4.44588	0.0529504	0.0167042	0.0151901	0.0161185	0.0161185	11	32533305	32624587	-0.293925	1.46858
Control group	ENSMUSG00000027014	Cwc22	0.000292801	0.0340934	-0.40957	0.113091	5.59048	0.104726	0.0105068	0.0534413	0.00899738	0.0534413	2	77881159	77946375	-0.40957	1.46733
Selected group	ENSMUSG00000019794	Katna1	0.000292129	0.0340934	0.295919	0.0816964	4.12104	0.035267	0.0122956	0.000606227	0.021076	0.021076	10	7726000	7763150	0.295919	1.46733
Selected group	ENSMUSG00000023795	Pisd-ps2	0.000293221	0.0340934	0.303638	0.0838496	4.17366	0.0451307	0.015017	0.00701102	0.0201367	0.0201367	17	3076578	3084183	0.303638	1.46733
Selected group	ENSMUSG00000115937	Katna1	0.000292129	0.0340934	0.295919	0.0816964	4.12104	0.035267	0.0122956	0.000606227	0.021076	0.021076	CHR_MG4138_PATCH	7651764	7688914	0.295919	1.46733
Control group	ENSMUSG00000027940	Tpm3	0.000301063	0.0344979	-0.210805	0.058324	5.49185	0.0278077	0.00304202	0.0139664	0.00927103	0.0139664	3	90072649	90100902	-0.210805	1.46221
Selected group	ENSMUSG00000017132	Cyth1	0.000300698	0.0344979	0.16972	0.0469529	6.20014	0.0169517	0.0030938	0.00679829	0.00792907	0.00792907	11	118132019	118248592	0.16972	1.46221
Control group	ENSMUSG00000049336	Tenm2	0.000315069	0.0358431	-0.155632	0.0432001	6.28547	0.015062	0.00148532	0.00768528	0.00784594	0.00784594	11	36006656	37235964	-0.155632	1.44559
Control group	ENSMUSG00000066315	Gm12918	0.000320021	0.0359148	-3.83819	1.0666	3.21522	9.26555	0.378259	5.30991	0.0447849	5.30991	4	10848420	10849055	-3.83819	1.44473
Control group	ENSMUSG00000025077	Dclre1a	0.000320242	0.0359148	-0.376893	0.104741	4.38812	0.0804367	0.0380064	0.00744107	0.0168465	0.0168465	19	56529167	56548222	-0.376893	1.44473
Control group	ENSMUSG00000036306	Lzts1	0.000325993	0.0363023	-0.337739	0.0939805	5.48077	0.0718552	0.00537806	0.0387836	0.00930539	0.0387836	8	69132669	69184225	-0.337739	1.44007
Control group	ENSMUSG00000118332	Fam220a	0.00033376	0.0369073	-0.212169	0.0591397	6.22825	0.0284133	0.00286226	0.0146253	0.00790023	0.0146253	5	143548706	143564531	-0.212169	1.43289
Control group	ENSMUSG00000083012	Fam220a	0.00033376	0.0369073	-0.212169	0.0591397	6.22825	0.0284133	0.00286226	0.0146253	0.00790023	0.0146253	5	143548708	143564531	-0.212169	1.43289
Control group	ENSMUSG00000026748	Plxdc2	0.00033963	0.0372956	-0.251887	0.0703	5.33834	0.0401065	0.00670815	0.0180023	0.00980666	0.0180023	2	16356304	16755839	-0.251887	1.42834
Control group	ENSMUSG00000027316	Gfra4	0.000346917	0.0378331	-0.335975	0.0939137	5.36195	0.071483	0.00379577	0.0403032	0.00971966	0.0403032	2	131039632	131043088	-0.335975	1.42213
Selected group	ENSMUSG00000068876	Cgn	0.000363815	0.0386698	0.382408	0.107266	4.22098	0.0917229	0.038196	0.0180016	0.0193343	0.0193343	3	94760069	94786515	0.382408	1.41263
Control group	ENSMUSG00000082149	Gm13002	0.000361598	0.0386698	-0.582971	0.163451	2.81562	0.200479	0.0715482	0.0456645	0.0620337	0.0620337	4	137222641	137223322	-0.582971	1.41263
Control group	ENSMUSG00000073716	Gm13241	0.000366816	0.0386698	-1.41281	0.396537	1.61697	1.2701	0.382969	0.40324	0.150917	0.40324	4	146475332	146476111	-1.41281	1.41263
Selected group	ENSMUSG00000025157	Zdhhc16	0.000359964	0.0386698	0.233573	0.0654665	4.50541	0.0246569	0.00599361	0.00487855	0.0154357	0.0154357	19	41933480	41944104	0.233573	1.41263
Control group	ENSMUSG00000064127	Med14	0.000365588	0.0386698	-0.153264	0.0430062	6.65281	0.0149425	0.00116718	0.00808049	0.00757457	0.00808049	X	12675369	12762073	-0.153264	1.41263
Control group	ENSMUSG00000029622	Arpc1b	0.00037726	0.038991	-0.333896	0.0939097	4.4	0.0711129	0.0173163	0.0267789	0.016691	0.0267789	5	145114215	145130705	-0.333896	1.40904
Control group	ENSMUSG00000070044	Fam149a	0.00037501	0.038991	-0.206252	0.0579836	5.71892	0.0271204	0.00560415	0.0112063	0.00870719	0.0112063	8	45336717	45382291	-0.206252	1.40904
Control group	ENSMUSG00000062691	Cebpzos	0.000375517	0.038991	-0.260053	0.073116	4.48694	0.030303	0.0110879	0.00211305	0.0156418	0.0156418	17	78916500	78920306	-0.260053	1.40904
Selected group	ENSMUSG00000095041	AC149090.1	0.000380719	0.0390929	0.604108	0.170023	8.91857	0.23297	0.000183251	0.144355	0.00964163	0.144355	JH584304.1	52190	59690	0.604108	1.4079
Control group	ENSMUSG00000019782	Rwdd1	0.000391645	0.0399553	-0.184859	0.0521367	5.66871	0.0216819	0.00477752	0.00861652	0.00881366	0.00881366	10	33996555	34019624	-0.184859	1.39843
Control group	ENSMUSG00000033773	Rpap2	0.000397132	0.0402554	-0.22008	0.0621348	5.20381	0.0261836	0.00896889	0.00521514	0.0103348	0.0103348	5	107597373	107661838	-0.22008	1.39518
Selected group	ENSMUSG00000039759	Thap3	0.000401848	0.0404741	0.529458	0.149612	4.22754	0.179798	0.0188482	0.0930708	0.0192264	0.0930708	4	151982639	151988997	0.529458	1.39282
Control group	ENSMUSG00000026926	Pmpca	0.000407352	0.0407633	-0.17157	0.048531	5.31536	0.0129245	0.00188377	0.003582	0.00989251	0.00989251	2	26389339	26397122	-0.17157	1.38973
Selected group	ENSMUSG00000003526	Prodh	0.000409875	0.0407633	0.257055	0.0727452	4.95646	0.0424555	0.00465746	0.0218018	0.0116128	0.0218018	16	18060357	18090203	0.257055	1.38973
Selected group	ENSMUSG00000111321	Prodh	0.000409875	0.0407633	0.257055	0.0727452	4.95646	0.0424555	0.00465746	0.0218018	0.0116128	0.0218018	CHR_MG3833_MG4220_PATCH	18060357	18090203	0.257055	1.38973
Selected group	ENSMUSG00000027400	Pdyn	0.000415242	0.0409116	0.485741	0.137596	3.37368	0.151771	0.0121925	0.0824705	0.0392617	0.0824705	2	129686565	129699844	0.485741	1.38815
Control group	ENSMUSG00000028070	Naxe	0.000416542	0.0409116	-0.179406	0.0508323	5.90675	0.0207098	0.00270104	0.0102186	0.00835173	0.0102186	3	88056520	88058495	-0.179406	1.38815
Selected group	ENSMUSG00000089958	Gm16165	0.000428588	0.0418349	0.739401	0.209948	3.31569	0.352664	0.05778	0.162611	0.0412012	0.162611	9	22669734	22670528	0.739401	1.37846
Control group	ENSMUSG00000103793	Pcdhga6	0.000434907	0.0421913	-0.312749	0.0889012	4.91625	0.0631773	0.015417	0.0241001	0.011877	0.0241001	18	37707039	37841873	-0.312749	1.37478
Control group	ENSMUSG00000042408	Zmym6	0.000439244	0.0423522	-0.374328	0.106485	6.24302	0.0905855	0.00431139	0.052384	0.00788568	0.052384	4	127077383	127124372	-0.374328	1.37312
Control group	ENSMUSG00000028389	Zfp37	0.00045382	0.0429716	-0.196607	0.0560673	5.26765	0.022261	0.00564204	0.00711834	0.0100756	0.0100756	4	62189540	62231047	-0.196607	1.36682
Selected group	ENSMUSG00000031780	Ccl17	0.000453579	0.0429716	0.642428	0.183196	2.63098	0.264222	0.096064	0.0681943	0.0717404	0.0717404	8	94810453	94812036	0.642428	1.36682
Control group	ENSMUSG00000047844	Bex4	0.000452132	0.0429716	-0.279061	0.0795584	4.37694	0.0429511	0.0146524	0.00905294	0.0169953	0.0169953	X	136138996	136140443	-0.279061	1.36682
Control group	ENSMUSG00000058239	Usf2	0.000470061	0.0442445	-0.178556	0.051056	6.34585	0.0207377	0.00332025	0.00971332	0.00779404	0.00971332	7	30945248	30956803	-0.178556	1.35414
Selected group	ENSMUSG00000027952	Pmvk	0.00047325	0.0442811	0.506203	0.144817	5.78754	0.166773	0.00409518	0.100765	0.00857189	0.100765	3	89454541	89469013	0.506203	1.35378
Selected group	ENSMUSG00000031312	Itgb1bp2	0.000477567	0.0444222	0.879654	0.251831	2.11787	0.504035	0.152566	0.164529	0.105629	0.164529	X	101449088	101453541	0.879654	1.3524
Control group	ENSMUSG00000030048	Gkn3	0.000482711	0.0444677	-0.565218	0.161946	3.33932	0.208302	0.0386614	0.0924706	0.0403995	0.0924706	6	87383256	87388935	-0.565218	1.35196
Selected group	ENSMUSG00000062981	Mrpl42	0.00048368	0.0444677	0.184115	0.0527604	5.60443	0.0221064	0.00411495	0.00980338	0.00896275	0.00980338	10	95480805	95501940	0.184115	1.35196
Control group	ENSMUSG00000024524	Gnal	0.00049192	0.0449638	-0.14993	0.04302	6.45867	0.0128143	0.00154611	0.00573595	0.0077075	0.0077075	18	67088216	67226792	-0.14993	1.34714
Control group	ENSMUSG00000031647	Mfap3l	0.000504504	0.045849	-0.185395	0.0532998	6.01644	0.0225018	0.00224048	0.0119638	0.00816362	0.0119638	8	60632827	60676729	-0.185395	1.33867
Control group	ENSMUSG00000028266	Lmo4	0.00050748	0.0458559	-0.18857	0.0542369	7.1179	0.0232916	0.00102985	0.0136784	0.00743259	0.0136784	3	144188530	144205220	-0.18857	1.3386
Control group	ENSMUSG00000031370	Zrsr2	0.000515685	0.0463325	-0.273749	0.0788339	4.91609	0.049159	0.0117216	0.0193523	0.0118781	0.0193523	X	163935443	163958661	-0.273749	1.33411
Selected group	ENSMUSG00000021234	Fam161b	0.000520556	0.0465059	0.308673	0.0889559	5.6109	0.0625567	0.00688936	0.0326764	0.00894698	0.0326764	12	84345309	84361833	0.308673	1.33249
Selected group	ENSMUSG00000040624	Plekhg1	0.000539432	0.0479216	0.304537	0.0880071	4.69908	0.061094	0.00777367	0.0309526	0.013538	0.0309526	10	3740364	3967303	0.304537	1.31947
Control group	ENSMUSG00000054675	Tmem119	0.000549389	0.0485334	-0.60947	0.17638	4.19409	0.245113	0.0173994	0.138149	0.0197852	0.138149	5	113793729	113800516	-0.60947	1.31396
