# Supplementary material for: Combined change of behavioral traits for domestication and gene‐networks in mice selectively bred for active tameness
Source: Genes Brain Behav. 2021 Jan 7;20(3):e12721. doi: 10.1111/gbb.12721 (PMC7988575; doi:10.1111/gbb.12721)
Supplement: Supplementary file 5 — Table S4 A list of 494 genes that showed differential expression between C2 and S1 groups. The genes located in ATR1 and ATR2 genomic regions are highlighted. [file GBB-20-e12721-s002.xlsx]

## Sheet: C2vsS1
Higher expression	ens_gene	target_id	pval	qval	b	se_b	mean_obs	var_obs	tech_var	sigma_sq	smooth_sigma_sq	final_sigma_sq	chr	start	stop	beta_value	q_value
Selected group	ENSMUSG00000002459	Rgs20	6.19159e-06	0.00115884	0.300967	0.0665895	4.89523	0.044841	0.00970123	0.0124696	0.0111586	0.0124696	1	4909576	5070285	0.300967	2.93598
Control group	ENSMUSG00000025905	Oprk1	0.000990785	0.0382132	-0.661675	0.200926	2.62886	0.306446	0.0843434	0.117512	0.0780832	0.117512	1	5588466	5606131	-0.661675	1.41779
Selected group	ENSMUSG00000025917	Cops5	0.000351398	0.0197077	0.154022	0.0430935	6.01274	0.0129305	0.00292294	0.00413625	0.00636231	0.00636231	1	10024601	10038168	0.154022	1.70536
Control group	ENSMUSG00000101939	Gm28438	4.53044e-05	0.00499466	-4.33931	1.06392	6.40513	10.3169	0.583513	5.07609	0.00576773	5.07609	1	24612775	24613119	-4.33931	2.30149
Control group	ENSMUSG00000101249	Gm29216	1.45213e-05	0.00207309	-7.31275	1.68659	4.94819	27.5471	0.000497753	14.2224	0.0107139	14.2224	1	24615706	24616197	-7.31275	2.68338
Selected group	ENSMUSG00000026127	Imp4	0.000497937	0.0248907	0.249878	0.0717657	4.74947	0.0408276	0.00881616	0.0169354	0.0125407	0.0169354	1	34439851	34449356	0.249878	1.60396
Selected group	ENSMUSG00000026123	Plekhb2	0.000211138	0.0138856	0.125041	0.0337465	7.12695	0.00761374	0.000460419	0.00323318	0.00523371	0.00523371	1	34849976	34879580	0.125041	1.85743
Selected group	ENSMUSG00000026112	Coa5	0.000293362	0.0175349	0.160666	0.0443696	6.75814	0.0161183	0.000767173	0.00907612	0.00545601	0.00907612	1	37417084	37430103	0.160666	1.7561
Selected group	ENSMUSG00000026087	Mrpl30	0.000571797	0.0272608	0.607689	0.176415	5.35299	0.244602	0.00644028	0.149172	0.00825179	0.149172	1	37890477	37898535	0.607689	1.56446
Selected group	ENSMUSG00000026042	Col5a2	0.000364986	0.0203281	0.426569	0.119682	4.06445	0.115734	0.00844957	0.0631693	0.0235787	0.0631693	1	45374321	45503282	0.426569	1.6919
Selected group	ENSMUSG00000026109	Tmeff2	5.92677e-07	0.000175826	0.194335	0.0389169	6.44799	0.0171125	0.000971202	0.00660144	0.00572291	0.00660144	1	50900647	51187270	0.194335	3.75492
Selected group	ENSMUSG00000041439	Mfsd6	0.000522465	0.0258757	0.120785	0.0348187	6.99452	0.00755328	0.000762636	0.00315777	0.00529908	0.00529908	1	52656286	52727462	0.120785	1.58711
Selected group	ENSMUSG00000043629	1700019D03Rik	0.000303553	0.017786	0.458359	0.12689	3.26318	0.131556	0.0188077	0.0616979	0.047592	0.0616979	1	52922324	53020179	0.458359	1.74992
Control group	ENSMUSG00000073676	Hspe1	8.44411e-08	3.16084e-05	-0.504246	0.0941219	6.0892	0.108875	0.00320936	0.0410853	0.00622151	0.0410853	1	55088132	55091307	-0.504246	4.5002
Selected group	ENSMUSG00000025978	Rftn2	7.37123e-05	0.00701246	0.171735	0.0433239	5.63011	0.0130886	0.00217862	0.0034447	0.00720617	0.00720617	1	55170159	55226782	0.171735	2.15413
Control group	ENSMUSG00000026034	Clk1	0.000584269	0.0275789	-0.207948	0.060471	6.61168	0.028701	0.00133298	0.0169507	0.00557331	0.0169507	1	58410189	58424066	-0.207948	1.55942
Selected group	ENSMUSG00000026017	Carf	0.000126637	0.010141	0.260708	0.0680182	5.18777	0.0398013	0.012476	0.0106563	0.00906896	0.0106563	1	60098247	60153953	0.260708	1.99392
Control group	ENSMUSG00000100774	Gm7329	0.000349764	0.0196846	-2.12286	0.59375	1.27413	2.85586	0.939475	0.823223	0.185004	0.823223	1	65095227	65095436	-2.12286	1.70587
Selected group	ENSMUSG00000036766	Dner	0.000266473	0.01656	0.1794	0.0492061	6.56449	0.0199386	0.00054308	0.0115631	0.00561363	0.0115631	1	84369839	84696221	0.1794	1.78094
Selected group	ENSMUSG00000084106	Gm6136	1.59332e-10	2.13717e-07	4.78994	0.748878	2.21422	8.69429	0.586145	2.21795	0.104087	2.21795	1	86908793	86909683	4.78994	6.67016
Control group	ENSMUSG00000026305	Lrrfip1	0.000288953	0.0174849	-0.142627	0.0393453	6.54559	0.00957198	0.00210995	0.00234312	0.00563032	0.00563032	1	90998737	91128944	-0.142627	1.75734
Selected group	ENSMUSG00000040693	Slco4c1	0.00135818	0.0469126	0.372116	0.116163	3.58642	0.100358	0.0290149	0.0384544	0.0360378	0.0384544	1	96816270	96872171	0.372116	1.32871
Selected group	ENSMUSG00000026374	Tsn	6.28346e-05	0.00624313	0.193681	0.0483972	5.83636	0.0196048	0.00501918	0.00525468	0.00669228	0.00669228	1	118294778	118311739	0.193681	2.2046
Control group	ENSMUSG00000026349	Ccnt2	0.000634407	0.0286837	-0.126101	0.0369099	6.98463	0.00808243	0.00150708	0.00260729	0.00530461	0.00530461	1	127774164	127808061	-0.126101	1.54236
Control group	ENSMUSG00000054387	Mdm4	0.00117685	0.0432479	-0.138951	0.0428274	6.13431	0.0135059	0.00303118	0.00586187	0.00613977	0.00613977	1	132959484	133030561	-0.138951	1.36404
Selected group	ENSMUSG00000042429	Adora1	0.000393261	0.02096	0.125425	0.0353852	8.19011	0.0100709	0.000281924	0.00597864	0.00526494	0.00597864	1	134199223	134235431	0.125425	1.67861
Selected group	ENSMUSG00000026424	Gpr37l1	3.54731e-05	0.00426101	0.138296	0.0334441	7.74173	0.00927967	0.00046067	0.0040218	0.00513188	0.00513188	1	135160234	135167681	0.138296	2.37049
Control group	ENSMUSG00000041926	Rnpep	0.000158806	0.0115662	-0.253703	0.0671726	5.13079	0.0383115	0.00393034	0.0186304	0.00940554	0.0186304	1	135262712	135284084	-0.253703	1.93681
Selected group	ENSMUSG00000026395	Ptprc	0.00113084	0.0416523	0.438039	0.134542	3.5147	0.136239	0.0334586	0.0570496	0.0383647	0.0570496	1	138062861	138175708	0.438039	1.38036
Control group	ENSMUSG00000104496	Gm5837	0.000677288	0.0300706	-2.11709	0.622929	3.66283	3.01758	0.0902218	1.84998	0.0337039	1.84998	1	139928240	139929608	-2.11709	1.52186
Control group	ENSMUSG00000052726	Kcnt2	0.000712177	0.0309816	-0.167927	0.0496114	5.28974	0.0190796	0.003148	0.00915843	0.00854078	0.00915843	1	140246158	140612067	-0.167927	1.5089
Control group	ENSMUSG00000038463	Olfml2b	0.000110699	0.00928024	-0.237734	0.0614957	6.51022	0.0327864	0.00151844	0.0173902	0.00566254	0.0173902	1	170644532	170682789	-0.237734	2.03244
Selected group	ENSMUSG00000026656	Fcgr2b	0.00138283	0.0472569	0.786633	0.24596	3.24087	0.449402	0.052589	0.249893	0.048491	0.249893	1	170958617	170976547	0.786633	1.32553
Selected group	ENSMUSG00000045259	Klhdc9	0.000130393	0.0102882	0.52325	0.136772	4.1889	0.16066	0.021776	0.0717568	0.0209136	0.0717568	1	171358446	171360798	0.52325	1.98766
Selected group	ENSMUSG00000001305	Rrp15	0.000616227	0.0283275	0.204389	0.0596865	5.16273	0.0261615	0.00859966	0.00741119	0.00921275	0.00921275	1	186720978	186749358	0.204389	1.54779
Selected group	ENSMUSG00000026664	Phyh	8.90417e-06	0.00144769	0.288235	0.0648856	6.18379	0.0418059	0.00115124	0.0198995	0.00605766	0.0198995	2	4919019	4938730	0.288235	2.83932
Control group	ENSMUSG00000026767	Mindy3	2.14274e-07	7.18533e-05	-0.225835	0.0435427	6.00788	0.0224023	0.00291974	0.0065601	0.00637111	0.0065601	2	12347263	12419470	-0.225835	4.14355
Control group	ENSMUSG00000026730	Pter	1.5112e-06	0.000374218	-0.189126	0.0393214	6.67658	0.0167368	0.000507824	0.00722302	0.0055203	0.00722302	2	12924041	13003455	-0.189126	3.42687
Selected group	ENSMUSG00000036949	Slc39a12	0.000255821	0.01596	0.186486	0.0510032	6.44216	0.0214739	0.00169482	0.0113118	0.00572884	0.0113118	2	14388316	14494977	0.186486	1.79697
Control group	ENSMUSG00000053702	Nebl	3.0011e-09	2.01274e-06	-0.222812	0.0375639	6.41032	0.0179799	0.0012931	0.00389532	0.00576214	0.00576214	2	17343909	17731464	-0.222812	5.69621
Selected group	ENSMUSG00000083863	Gm13341	3.06956e-05	0.00377157	4.76416	1.14296	6.30645	12.161	0.0300005	6.50184	0.00588335	6.50184	2	22587291	22587962	4.76416	2.42348
Selected group	ENSMUSG00000083563	Gm13340	7.99366e-05	0.00739459	3.51675	0.891537	9.04842	7.01963	0.00273191	3.97146	0.00606257	3.97146	2	22588103	22589647	3.51675	2.13109
Selected group	ENSMUSG00000082884	Gm13339	2.11601e-05	0.00281482	3.32949	0.782987	7.475	5.82124	0.00382912	3.06152	0.00513589	3.06152	2	22590024	22590533	3.32949	2.55055
Selected group	ENSMUSG00000084383	Gm13370	0.000818025	0.033675	2.56565	0.76664	1.90328	4.51627	0.267057	2.67163	0.127241	2.67163	2	24985984	24986466	2.56565	1.47269
Selected group	ENSMUSG00000075419	Dolk	0.000708726	0.0309151	0.183594	0.0542185	5.17208	0.0216974	0.00553988	0.00799996	0.00915835	0.00915835	2	30284231	30286334	0.183594	1.50983
Selected group	ENSMUSG00000026853	Crat	0.000791633	0.0328405	0.172225	0.051323	5.09964	0.010911	0.00356588	-0.000287998	0.00960438	0.00960438	2	30400471	30415813	0.172225	1.48359
Selected group	ENSMUSG00000039195	1110008P14Rik	0.000670748	0.0299068	0.147343	0.0433201	7.17878	0.0146025	0.00174889	0.00763427	0.00521241	0.00763427	2	32377097	32381938	0.147343	1.52423
Selected group	ENSMUSG00000038740	Mvb12b	0.000720506	0.0311755	0.127183	0.0376097	6.15579	0.010566	0.000969267	0.00569051	0.0061032	0.0061032	2	33729953	33887946	0.127183	1.50619
Control group	ENSMUSG00000049252	Lrp1b	1.03381e-05	0.00161261	-0.214178	0.0485666	5.79139	0.0220687	0.00500668	0.00554574	0.00678691	0.00678691	2	40595246	42653624	-0.214178	2.79247
Control group	ENSMUSG00000036249	Rbm43	0.000162111	0.0117538	-0.33468	0.0887335	4.97407	0.0667727	0.00826125	0.0311069	0.0105075	0.0311069	2	51924448	51935163	-0.33468	1.92982
Selected group	ENSMUSG00000034903	Cobll1	0.00145968	0.0485433	0.278724	0.0875779	4.09562	0.0564259	0.0154597	0.0225212	0.0228897	0.0228897	2	65088339	65239403	0.278724	1.31387
Selected group	ENSMUSG00000070883	Ccdc173	4.39324e-06	0.000883921	0.502277	0.109384	3.75104	0.102587	0.0286325	0.00957563	0.0311921	0.0311921	2	69758033	69789575	0.502277	3.05359
Selected group	ENSMUSG00000075224	Lrrc55	1.19561e-06	0.000320741	0.284371	0.0585564	5.33613	0.0375227	0.00355792	0.0135863	0.00832634	0.0135863	2	85162334	85197197	0.284371	3.49384
Selected group	ENSMUSG00000027220	Syt13	0.000120181	0.00972078	0.148379	0.0385826	7.8602	0.0128451	0.000370679	0.00707241	0.00514979	0.00707241	2	92915098	92956058	0.148379	2.0123
Control group	ENSMUSG00000057378	Ryr3	0.000376689	0.0206231	-0.247767	0.0696779	5.57826	0.0391523	0.00625264	0.0180224	0.00737877	0.0180224	2	112631355	113217096	-0.247767	1.68565
Selected group	ENSMUSG00000027298	Tyro3	0.000789171	0.032823	0.201308	0.0599744	5.43661	0.0277025	0.000979168	0.0170055	0.00790452	0.0170055	2	119797733	119818104	0.201308	1.48382
Selected group	ENSMUSG00000027200	Sema6d	0.000945273	0.0370197	0.146396	0.0442776	6.7184	0.0149266	0.00122226	0.00858026	0.00548713	0.00858026	2	124089969	124667770	0.146396	1.43157
Selected group	ENSMUSG00000027602	Map1lc3a	2.0933e-06	0.000481339	0.19956	0.042064	6.92155	0.0188614	0.000985732	0.00786118	0.00534194	0.00786118	2	155276297	155278073	0.19956	3.31755
Control group	ENSMUSG00000027639	Samhd1	5.46579e-05	0.00578799	-0.255509	0.063327	4.928	0.0305907	0.00917166	0.00498379	0.0108799	0.0108799	2	157097533	157135265	-0.255509	2.23747
Selected group	ENSMUSG00000027642	Rpn2	7.98117e-05	0.00739459	0.14622	0.0370649	6.40745	0.00944965	0.00110379	0.00293191	0.00576523	0.00576523	2	157279017	157326319	0.14622	2.13109
Selected group	ENSMUSG00000063019	Manbal	0.00137744	0.0472569	0.153734	0.0480518	6.10198	0.0171568	0.00217679	0.00936811	0.00619764	0.00936811	2	157367594	157396763	0.153734	1.32553
Selected group	ENSMUSG00000067787	Blcap	0.000370758	0.0205178	0.15316	0.0430216	5.44111	0.014736	0.0013675	0.00767105	0.00788677	0.00788677	2	157556362	157571274	0.15316	1.68787
Control group	ENSMUSG00000037813	D630003M21Rik	0.00124325	0.0448756	-0.461739	0.143008	3.84739	0.152981	0.0231129	0.0791434	0.0286653	0.0791434	2	158182533	158229222	-0.461739	1.34799
Selected group	ENSMUSG00000017721	Pigt	0.000949638	0.0371004	0.11989	0.036275	6.74607	0.00826685	0.00111395	0.00361948	0.00546543	0.00546543	2	164497520	164508301	0.11989	1.43062
Selected group	ENSMUSG00000027495	Fam210b	3.29233e-06	0.000688226	0.288674	0.0620579	6.02174	0.0401721	0.00251493	0.016741	0.00634601	0.016741	2	172345565	172355749	0.288674	3.16227
Selected group	ENSMUSG00000027502	Rtf2	7.58447e-06	0.00129872	0.168287	0.0375927	6.56462	0.010346	0.00145254	0.00160147	0.00561351	0.00561351	2	172440556	172469908	0.168287	2.88648
Selected group	ENSMUSG00000016256	Ctsz	0.000956742	0.0372309	0.223531	0.0676763	5.70325	0.0348441	0.00320493	0.0196955	0.00699728	0.0196955	2	174427493	174439039	0.223531	1.4291
Control group	ENSMUSG00000082112	Gm14445	0.00139477	0.0474041	-1.57295	0.492202	2.2255	1.79866	0.328559	0.882757	0.103308	0.882757	2	175038121	175041036	-1.57295	1.32418
Control group	ENSMUSG00000080888	Gm14387	0.000349051	0.0196846	-0.669959	0.187355	3.67705	0.200251	0.142223	-0.0555262	0.033286	0.033286	2	175086501	175089918	-0.669959	1.70587
Control group	ENSMUSG00000078902	Gm14443	3.24726e-09	2.09071e-06	-0.993176	0.167806	3.93502	0.392963	0.022274	0.118521	0.0265518	0.118521	2	175166255	175175871	-0.993176	5.67971
Control group	ENSMUSG00000078903	Gm14391	0.000863895	0.0352032	-0.55119	0.16545	6.55635	0.209614	0.0116286	0.125239	0.00562077	0.125239	2	175191065	175206917	-0.55119	1.45342
Control group	ENSMUSG00000078899	Gm4631	0.000201407	0.0135918	-0.521756	0.140361	6.94496	0.164961	0.000772081	0.0977339	0.00532765	0.0977339	2	175321955	175338197	-0.521756	1.86672
Control group	ENSMUSG00000078887	Gm6710	0.000540531	0.0263993	-0.918151	0.265375	5.39476	0.55543	0.0700524	0.282068	0.008074	0.282068	2	175869219	175881248	-0.918151	1.57841
Control group	ENSMUSG00000089756	Zfp966	0.000469756	0.0239278	-0.616976	0.176408	3.39621	0.247583	0.0559337	0.0996655	0.0425037	0.0996655	2	175918881	175931100	-0.616976	1.6211
Control group	ENSMUSG00000078886	Gm2026	1.03893e-05	0.00161261	-0.518318	0.117561	5.75132	0.136165	0.0165259	0.0525776	0.00687785	0.0525776	2	175965331	175980303	-0.518318	2.79247
Control group	ENSMUSG00000095648	Gm2004	0.000230605	0.0147881	-1.03791	0.28182	1.73172	0.659701	0.18613	0.210982	0.141478	0.210982	2	176141591	176149825	-1.03791	1.83009
Control group	ENSMUSG00000078894	2210418O10Rik	2.49718e-16	5.74208e-13	-0.889292	0.108511	3.64031	0.26389	0.00654696	0.052326	0.0343763	0.052326	2	176226569	176240328	-0.889292	12.2409
Control group	ENSMUSG00000078877	Gm14295	0.00111944	0.0415173	-1.53475	0.470976	2.32182	1.67057	0.35091	0.758181	0.0968258	0.758181	2	176798612	176811223	-1.53475	1.38177
Control group	ENSMUSG00000074527	Gm14296	4.60164e-13	9.2585e-10	-1.0841	0.149809	4.4812	0.41559	0.00877185	0.103441	0.0157749	0.103441	2	176892509	176927809	-1.0841	9.03346
Control group	ENSMUSG00000078867	Gm14418	1.68889e-08	8.23769e-06	-1.60709	0.284886	4.4404	1.06411	0.040334	0.365466	0.0163848	0.365466	2	177387124	177398320	-1.60709	5.08419
Control group	ENSMUSG00000078866	Zfp970	1.46867e-07	5.25327e-05	-0.699428	0.133061	5.35881	0.212604	0.00758777	0.0809385	0.00822647	0.0809385	2	177464733	177478129	-0.699428	4.27957
Control group	ENSMUSG00000094786	Gm14403	3.35235e-07	0.000107919	-0.994625	0.19493	4.90179	0.440325	0.00844123	0.181547	0.0111019	0.181547	2	177498215	177509763	-0.994625	3.9669
Control group	ENSMUSG00000080709	Gm14324	0.000252347	0.0159286	-0.829114	0.226542	2.80106	0.331519	0.187826	-0.0288425	0.0687805	0.0687805	2	177734300	177738757	-0.829114	1.79782
Control group	ENSMUSG00000095362	Gm14325	7.27017e-06	0.00128326	-0.617473	0.137656	6.20192	0.190095	0.00765114	0.0870949	0.0060294	0.0870949	2	177831791	177840336	-0.617473	2.89169
Control group	ENSMUSG00000083410	Gm14300	0.0003059	0.017786	-0.90255	0.249996	2.14715	0.473952	0.203687	0.0703189	0.108804	0.108804	2	179612622	179613567	-0.90255	1.74992
Control group	ENSMUSG00000085028	Slc2a4rg-ps	0.00121002	0.0440644	-0.538577	0.166407	4.4569	0.207502	0.0107864	0.12767	0.0161338	0.12767	2	181384250	181387586	-0.538577	1.35591
Selected group	ENSMUSG00000038628	Polr3k	0.000578957	0.0274085	0.19492	0.0566416	5.42646	0.0251955	0.00306048	0.0129809	0.0079449	0.0129809	2	181864337	181870830	0.19492	1.56211
Selected group	ENSMUSG00000103921	Gm5841	0.00151967	0.0499195	0.903685	0.284993	1.96517	0.523976	0.283739	0.0424996	0.122366	0.122366	3	8327531	8329707	0.903685	1.30173
Control group	ENSMUSG00000027508	Pag1	0.000338601	0.0193955	-0.195959	0.0546786	5.01893	0.0242672	0.00202539	0.0129234	0.0101662	0.0129234	3	9687479	9833679	-0.195959	1.7123
Control group	ENSMUSG00000078784	Rbis	0.00144945	0.0484229	-0.915676	0.287531	4.76351	0.612261	0.0549062	0.358464	0.0123973	0.358464	3	14606284	14611285	-0.915676	1.31495
Selected group	ENSMUSG00000058174	Gm5148	3.99043e-05	0.00454407	0.845065	0.20571	3.6929	0.388378	0.0576531	0.153931	0.0328258	0.153931	3	37714190	37724490	0.845065	2.34255
Control group	ENSMUSG00000059834	Sclt1	2.84898e-06	0.000628163	-0.348328	0.0744064	4.87372	0.0581541	0.0138725	0.013809	0.0113478	0.013809	3	41626720	41742514	-0.348328	3.20193
Selected group	ENSMUSG00000027803	Wwtr1	3.21535e-06	0.000680977	0.236979	0.0508914	5.33059	0.0234213	0.00459847	0.0045243	0.00835122	0.00835122	3	57455649	57575910	0.236979	3.16687
Control group	ENSMUSG00000027784	Ppm1l	3.71653e-05	0.00439862	-0.244681	0.0593248	5.09658	0.0324259	0.000609426	0.0169877	0.00962452	0.0169877	3	69316861	69560802	-0.244681	2.35668
Control group	ENSMUSG00000062232	Rapgef2	3.98761e-05	0.00454407	-0.22487	0.0547369	7.38414	0.0274991	0.000516289	0.0144643	0.00515125	0.0144643	3	79062516	79286517	-0.22487	2.34255
Selected group	ENSMUSG00000061175	Fnip2	0.000873081	0.0353983	0.177208	0.0532391	5.44159	0.0177432	0.00628715	0.00371882	0.00788488	0.00788488	3	79455974	79567796	0.177208	1.45102
Selected group	ENSMUSG00000028019	Pdgfc	5.69947e-06	0.00109213	0.371437	0.0818639	4.26665	0.0647607	0.0141289	0.015906	0.0193796	0.0193796	3	81036416	81214040	0.371437	2.96173
Selected group	ENSMUSG00000028066	Pmf1	0.000305092	0.017786	0.479237	0.132718	3.21307	0.132515	0.038441	0.0376394	0.0496296	0.0496296	3	88394143	88410331	0.479237	1.74992
Selected group	ENSMUSG00000042672	Dcst1	0.000101399	0.00877484	0.938267	0.241372	3.2985	0.507641	0.0436677	0.247635	0.0461955	0.247635	3	89350219	89365253	0.938267	2.05676
Selected group	ENSMUSG00000027952	Pmvk	6.50598e-05	0.00634668	0.452717	0.113359	5.76212	0.114804	0.00420167	0.0600493	0.00685266	0.0600493	3	89454541	89469013	0.452717	2.19745
Selected group	ENSMUSG00000001018	Snapin	0.000202268	0.0135918	0.158374	0.0426177	6.33108	0.015204	0.00222933	0.006852	0.00585269	0.006852	3	90488026	90491033	0.158374	1.86672
Selected group	ENSMUSG00000028096	Gpr89	0.000899495	0.0359049	0.321883	0.0969467	4.55154	0.0717855	0.00901659	0.0379767	0.0148093	0.0379767	3	96868281	96905346	0.321883	1.44485
Selected group	ENSMUSG00000032902	Slc16a1	0.000704855	0.0308298	0.138994	0.0410292	6.12703	0.013058	0.00202031	0.00639664	0.00615249	0.00639664	3	104638668	104658462	0.138994	1.51103
Selected group	ENSMUSG00000000563	Atp5pb	0.000750438	0.0319626	0.113917	0.0337987	7.3096	0.0071212	0.00054257	0.0033695	0.00516919	0.00516919	3	105942698	105960099	0.113917	1.49536
Selected group	ENSMUSG00000063328	Gm9396	3.43877e-10	3.45941e-07	5.68888	0.906221	3.17551	12.4067	0.158105	3.94808	0.0511999	3.94808	3	130068412	130068978	5.68888	6.461
Control group	ENSMUSG00000058897	Col25a1	3.67577e-06	0.000748927	-0.192036	0.0414861	6.70372	0.0178573	0.000854333	0.00775117	0.00549872	0.00775117	3	130131501	130599877	-0.192036	3.12556
Selected group	ENSMUSG00000028273	Pdlim5	2.64378e-08	1.11985e-05	0.316279	0.0568487	5.37113	0.0416328	0.00350788	0.012651	0.00817344	0.012651	3	142239590	142395696	0.316279	4.95084
Selected group	ENSMUSG00000040253	Gbp7	0.00132819	0.0463742	0.600465	0.187071	3.56865	0.260652	0.0321992	0.142779	0.0366018	0.142779	3	142530342	142550149	0.600465	1.33372
Control group	ENSMUSG00000028199	Cryz	0.00033654	0.0193463	-0.330109	0.09207	4.1786	0.0688305	0.0142586	0.0281257	0.0211248	0.0281257	3	154596711	154623182	-0.330109	1.7134
Selected group	ENSMUSG00000045573	Penk	0.000151384	0.0112289	0.427585	0.112855	6.24249	0.108443	0.00253389	0.0611477	0.00596944	0.0611477	4	4133531	4138819	0.427585	1.94966
Selected group	ENSMUSG00000066324	Impad1	0.00139802	0.0474041	0.111759	0.0349787	7.46248	0.00908245	0.000584936	0.00553262	0.00513758	0.00553262	4	4762484	4793355	0.111759	1.32418
Control group	ENSMUSG00000059482	2610301B20Rik	0.000744154	0.0319411	-0.164172	0.0486757	5.15018	0.0183159	0.00212336	0.00972328	0.00928726	0.00972328	4	10874498	10899425	-0.164172	1.49565
Control group	ENSMUSG00000040738	Ints8	0.000254423	0.0159458	-0.197037	0.0538682	5.70387	0.0238465	0.00751322	0.00687375	0.00699567	0.00699567	4	11199158	11254258	-0.197037	1.79735
Control group	ENSMUSG00000028427	Aqp7	0.000132294	0.0103873	-1.18636	0.31039	1.37383	0.826738	0.181214	0.300497	0.174798	0.300497	4	41033074	41048139	-1.18636	1.9835
Selected group	ENSMUSG00000073876	Gm13305	5.91671e-09	3.40126e-06	1.24339	0.213674	3.0118	0.623116	0.15513	0.073153	0.0584658	0.073153	4	42158842	42168603	1.24339	5.46836
Control group	ENSMUSG00000118434	Gm13301	7.02775e-06	0.001271	-2.97376	0.661887	3.38009	4.40235	0.334168	1.85631	0.0430953	1.85631	4	42216908	42220148	-2.97376	2.89586
Control group	ENSMUSG00000096862	Gm13301	7.02775e-06	0.001271	-2.97376	0.661887	3.38009	4.40235	0.334168	1.85631	0.0430953	1.85631	4	42234014	42236330	-2.97376	2.89586
Control group	ENSMUSG00000118425	Gm50470	1.44711e-06	0.000363948	-1.52564	0.316628	4.20677	1.0874	0.238296	0.262969	0.0205513	0.262969	4	42245504	42247349	-1.52564	3.43896
Control group	ENSMUSG00000095258	Gm10593	9.85197e-05	0.00866543	-0.819415	0.210419	6.02844	0.386424	0.00642322	0.214957	0.00633385	0.214957	4	42552478	42587038	-0.819415	2.06221
Selected group	ENSMUSG00000071005	Ccl19	2.07671e-08	9.83137e-06	2.20215	0.392856	3.83485	2.00724	0.0561636	0.715518	0.0289817	0.715518	4	42754525	42756577	2.20215	5.00739
Selected group	ENSMUSG00000039579	Grin3a	0.000137857	0.010582	0.200578	0.0526178	6.09856	0.0237018	0.00189425	0.0119489	0.00620396	0.0119489	4	49661611	49845744	0.200578	1.97543
Control group	ENSMUSG00000028378	Ptgr1	0.000437938	0.0227389	-0.621123	0.176651	3.83802	0.249341	0.0251675	0.130861	0.0289013	0.130861	4	58965439	58987119	-0.621123	1.64323
Selected group	ENSMUSG00000059810	Rgs3	0.000282913	0.0172491	0.251251	0.0692062	5.50724	0.0392994	0.0080277	0.0159198	0.00763469	0.0159198	4	62559847	62704001	0.251251	1.76323
Selected group	ENSMUSG00000039105	Atp6v1g1	0.000141716	0.0108107	0.141206	0.037109	6.90396	0.0117701	0.000918239	0.00596717	0.00535301	0.00596717	4	63544772	63550750	0.141206	1.96615
Selected group	ENSMUSG00000082179	Gm11407	1.13184e-06	0.000308782	4.4605	0.916439	4.90287	9.21411	0.0744284	4.12488	0.0110926	4.12488	4	80002331	80003388	4.4605	3.51035
Selected group	ENSMUSG00000083219	Gm11410	1.88598e-05	0.0025726	3.4998	0.818098	5.29513	6.39362	0.0625314	3.28389	0.0085151	3.28389	4	80003989	80005131	3.4998	2.58963
Selected group	ENSMUSG00000070934	Rraga	0.000315774	0.0182831	0.127299	0.0353412	6.9295	0.00742573	0.000907976	0.00242888	0.00533703	0.00533703	4	86575668	86577285	0.127299	1.73795
Control group	ENSMUSG00000015224	Cyp2j9	0.000545084	0.0263993	-0.210902	0.0609974	5.98653	0.0293295	0.00286072	0.0157427	0.00640968	0.0157427	4	96568429	96591578	-0.210902	1.57841
Control group	ENSMUSG00000081459	Llph-ps1	0.00143733	0.0482991	-0.993245	0.311651	1.70208	0.719686	0.251628	0.234002	0.144048	0.234002	4	116200563	116200952	-0.993245	1.31606
Selected group	ENSMUSG00000028692	Akr1a1	0.00133696	0.0464135	0.106208	0.0331079	7.65847	0.00646936	0.000354105	0.00334131	0.00512655	0.00512655	4	116636510	116651680	0.106208	1.33336
Selected group	ENSMUSG00000050854	Tmem125	0.000747269	0.0319626	0.427375	0.126757	3.40168	0.124174	0.0165111	0.063825	0.0423046	0.063825	4	118540941	118544044	0.427375	1.49536
Selected group	ENSMUSG00000082062	Ftl2-ps	6.46372e-09	3.58759e-06	3.86188	0.665348	3.52419	6.02171	0.185843	2.0276	0.0380491	2.0276	4	125504288	125504839	3.86188	5.4452
Selected group	ENSMUSG00000065990	Aurkaip1	0.000302492	0.017786	0.154909	0.0428735	5.87514	0.0148491	0.00257511	0.00643321	0.00661558	0.00661558	4	155831272	155833130	0.154909	1.74992
Control group	ENSMUSG00000000600	Krit1	4.07386e-05	0.0045567	-0.155507	0.0378984	6.68091	0.0128183	0.00166461	0.00514845	0.00551684	0.00551684	5	3803184	3845564	-0.155507	2.34135
Control group	ENSMUSG00000048520	Fbxl13	0.000373883	0.0205393	-0.96122	0.270168	2.67034	0.588889	0.0826051	0.282348	0.0757662	0.282348	5	21483847	21645634	-0.96122	1.68741
Selected group	ENSMUSG00000044968	Napepld	0.00139645	0.0474041	0.435756	0.13637	5.70706	0.13806	0.0035948	0.0893897	0.00698734	0.0893897	5	21662901	21701396	0.435756	1.32418
Selected group	ENSMUSG00000006638	Abhd1	0.000148618	0.0110748	0.318	0.0838305	5.02703	0.0599	0.00742384	0.0277139	0.0101069	0.0277139	5	30950066	30955091	0.318	1.95567
Selected group	ENSMUSG00000029101	Rgs12	0.00108946	0.0406866	0.172575	0.0528343	4.94256	0.018571	0.00319758	0.00813236	0.0107597	0.0107597	5	34949445	35039644	0.172575	1.39055
Selected group	ENSMUSG00000029223	Uchl1	6.40634e-05	0.00632616	0.13234	0.0331073	8.17298	0.00890911	0.000223915	0.00431514	0.00525655	0.00525655	5	66676091	66687234	0.13234	2.19886
Selected group	ENSMUSG00000029413	Naaa	5.58247e-05	0.00583477	0.194588	0.0482873	5.83837	0.018977	0.00497012	0.00454323	0.0066882	0.0066882	5	92257659	92278170	0.194588	2.23398
Selected group	ENSMUSG00000029326	Enoph1	0.00124605	0.0448756	0.173408	0.053718	5.57628	0.021582	0.00276503	0.0116631	0.00738574	0.0116631	5	100039985	100068760	0.173408	1.34799
Control group	ENSMUSG00000106189	Gm42933	0.000465251	0.0238493	-1.6716	0.477599	2.27299	1.8158	0.140763	0.999739	0.100075	0.999739	5	102162291	102164359	-1.6716	1.62252
Selected group	ENSMUSG00000104713	Gbp6	0.000118802	0.00965777	0.988857	0.25694	3.03935	0.514375	0.272896	-0.00156577	0.0571962	0.0571962	5	105270702	105293698	0.988857	2.01512
Control group	ENSMUSG00000033805	Ephx4	0.000787062	0.0328201	-0.180826	0.0538605	4.88366	0.0165932	0.003245	0.00518724	0.0112598	0.0112598	5	107402736	107430035	-0.180826	1.48386
Selected group	ENSMUSG00000033794	Lpcat2b	1.0233e-30	8.23555e-27	3.29404	0.285894	2.44288	3.24261	0.206954	0.201721	0.0890945	0.201721	5	107431549	107435039	3.29404	26.0843
Selected group	ENSMUSG00000029276	Glmn	0.000240007	0.0152093	0.26215	0.0713783	4.60239	0.0361166	0.0112957	0.00773768	0.0141786	0.0141786	5	107548967	107597888	0.26215	1.81789
Selected group	ENSMUSG00000029270	Dipk1a	3.84237e-09	2.37872e-06	0.303381	0.0515005	5.28205	0.0286039	0.00468377	-5.74233e-05	0.00857773	0.00857773	5	107908053	107987085	0.303381	5.62366
Selected group	ENSMUSG00000062234	Gak	0.000222854	0.0144059	0.151808	0.0411227	5.75931	0.00870167	0.00159625	0.00118724	0.00685915	0.00685915	5	108569411	108629755	0.151808	1.84146
Control group	ENSMUSG00000072763	5430403G16Rik	0.00104566	0.0395077	-0.414783	0.126537	4.01575	0.12112	0.018026	0.0620326	0.0246788	0.0620326	5	109674545	109691041	-0.414783	1.40332
Control group	ENSMUSG00000072762	4930522L14Rik	8.48331e-10	6.50226e-07	-0.981687	0.159998	3.74464	0.374869	0.024117	0.10388	0.0313679	0.10388	5	109735990	109751886	-0.981687	6.18694
Control group	ENSMUSG00000090015	Gm15446	5.98048e-19	2.40654e-15	-0.423054	0.0475748	5.5005	0.0550492	0.00365709	0.0047352	0.00765971	0.00765971	5	109923400	109943936	-0.423054	14.6186
Control group	ENSMUSG00000066613	Zfp932	0.000267496	0.01656	-0.280074	0.0768401	5.49686	0.0486108	0.00431011	0.0252119	0.00767327	0.0252119	5	109996521	110010411	-0.280074	1.78094
Control group	ENSMUSG00000064247	Plcxd1	0.000286217	0.0173847	-0.498382	0.137391	4.033	0.154779	0.021307	0.0730748	0.0242861	0.0730748	5	110099969	110105953	-0.498382	1.75983
Control group	ENSMUSG00000033434	Gtpbp6	0.0001849	0.0129963	-0.300052	0.0802536	4.79415	0.0542008	0.00701979	0.0251834	0.012092	0.0251834	5	110103975	110108197	-0.300052	1.88618
Control group	ENSMUSG00000023284	Zfp605	3.51179e-05	0.00425006	-0.263087	0.0635866	4.65852	0.0257516	0.0066921	0.0012639	0.0135242	0.0135242	5	110110092	110129794	-0.263087	2.3716
Control group	ENSMUSG00000029512	Ulk1	0.000211355	0.0138856	-0.192481	0.0519512	4.92048	0.0185727	0.0025518	0.00676136	0.0109428	0.0109428	5	110784488	110810097	-0.192481	1.85743
Selected group	ENSMUSG00000042249	Grk3	8.16761e-06	0.00136944	0.191329	0.0428918	6.24145	0.0183478	0.00127757	0.00792095	0.00597092	0.00792095	5	112910482	113015791	0.191329	2.86346
Control group	ENSMUSG00000041870	Ankrd13a	0.00131292	0.0459407	-0.168575	0.0524642	6.2189	0.0205164	0.00421966	0.0095428	0.00600377	0.0095428	5	114774677	114806200	-0.168575	1.3378
Selected group	ENSMUSG00000029559	2210016L21Rik	1.63655e-06	0.000399119	0.446586	0.0931591	6.13781	0.0935932	0.00392147	0.0394716	0.0061337	0.0394716	5	114942158	114949783	0.446586	3.3989
Selected group	ENSMUSG00000029528	Pxn	0.00150642	0.0495855	0.174051	0.054846	5.50041	0.0222208	0.00241092	0.0126295	0.00766006	0.0126295	5	115506676	115555987	0.174051	1.30465
Selected group	ENSMUSG00000032959	Pebp1	0.000899564	0.0359049	0.112781	0.0339682	7.76162	0.0088128	0.000245989	0.00552321	0.00513403	0.00552321	5	117282654	117287625	0.112781	1.44485
Control group	ENSMUSG00000029614	Rpl6	3.85584e-05	0.004465	-0.412506	0.100221	6.91341	0.0923577	0.00130176	0.0489198	0.00534703	0.0489198	5	121204481	121209241	-0.412506	2.35018
Control group	ENSMUSG00000042744	Hectd4	6.50025e-05	0.00634668	-0.186334	0.0466549	6.39343	0.0194475	0.00123658	0.00964683	0.00578048	0.00964683	5	121220219	121368577	-0.186334	2.19745
Control group	ENSMUSG00000042647	Acad12	2.96449e-05	0.0036705	-0.876047	0.209773	3.82112	0.410405	0.0496968	0.170326	0.0293323	0.170326	5	121596775	121618938	-0.876047	2.43528
Selected group	ENSMUSG00000029469	Ift81	7.4063e-05	0.00701246	0.235525	0.0594334	4.71394	0.0306086	0.00474797	0.0121521	0.0129137	0.0129137	5	122550204	122614518	0.235525	2.15413
Control group	ENSMUSG00000029434	Vps33a	0.000110082	0.00927689	-0.171614	0.0443766	5.21588	0.0144998	0.000931842	0.00619255	0.00891455	0.00891455	5	123528659	123573038	-0.171614	2.0326
Control group	ENSMUSG00000029406	Pitpnm2	2.88793e-06	0.000628163	-0.227789	0.0486872	7.86479	0.0248831	0.000745523	0.0111067	0.00515073	0.0111067	5	124118690	124249760	-0.227789	3.20193
Selected group	ENSMUSG00000029401	Rilpl2	0.00149261	0.0494342	0.231237	0.0728049	5.43913	0.039179	0.00722987	0.0192729	0.00789456	0.0192729	5	124463265	124478366	0.231237	1.30597
Control group	ENSMUSG00000029402	Snrnp35	2.74673e-05	0.00342723	-0.413912	0.0987031	4.93127	0.0912329	0.00861295	0.0400986	0.0108527	0.0400986	5	124483134	124491124	-0.413912	2.46506
Selected group	ENSMUSG00000029390	Tmed2	0.00111875	0.0415173	0.161823	0.0496568	6.41499	0.0140417	0.00657184	0.000975852	0.00575716	0.00575716	5	124540695	124550506	0.161823	1.38177
Selected group	ENSMUSG00000025534	Gusb	0.000336301	0.0193463	0.243576	0.0679318	4.66608	0.0264523	0.00963481	0.00180668	0.0134389	0.0134389	5	129989011	130003049	0.243576	1.7134
Selected group	ENSMUSG00000025532	Crcp	0.000625536	0.0284425	0.190781	0.0557791	4.97849	0.0191276	0.00508367	0.00499622	0.0104729	0.0104729	5	130029290	130060789	0.190781	1.54603
Selected group	ENSMUSG00000029705	Cux1	0.000275848	0.0168823	0.160959	0.0442562	5.99896	0.0151542	0.00340584	0.00539368	0.00638723	0.00638723	5	136248135	136567490	0.160959	1.77257
Control group	ENSMUSG00000029641	Rasl11a	0.000484731	0.0244584	-0.422623	0.121128	4.05612	0.116502	0.0192676	0.0540926	0.0237649	0.0540926	5	146845071	146847726	-0.422623	1.61157
Selected group	ENSMUSG00000046178	Nxph1	0.0010468	0.0395077	0.174325	0.0531863	5.86599	0.0213967	0.00301449	0.0111294	0.00663334	0.0111294	6	8948431	9249032	0.174325	1.40332
Control group	ENSMUSG00000029671	Wnt16	0.00141879	0.047876	-0.836066	0.262024	2.48264	0.509164	0.0916548	0.251628	0.0866536	0.251628	6	22288227	22298522	-0.836066	1.31988
Selected group	ENSMUSG00000048022	Tmem229a	5.20856e-05	0.00558527	0.15228	0.0376365	6.75554	0.0128121	0.00114235	0.00594017	0.00545803	0.00594017	6	24951141	24956297	0.15228	2.25296
Control group	ENSMUSG00000029765	Plxna4	0.000598642	0.0278213	-0.126197	0.0367681	7.44356	0.0105946	0.000327318	0.00643215	0.0051404	0.00643215	6	32144268	32588192	-0.126197	1.55562
Control group	ENSMUSG00000038784	Cnot4	1.1353e-05	0.00172395	-0.179567	0.0409069	6.28666	0.0130639	0.0024579	0.00237497	0.00590896	0.00590896	6	35022065	35133724	-0.179567	2.76348
Selected group	ENSMUSG00000029838	Ptn	3.81978e-05	0.0044553	0.181845	0.0441573	7.76774	0.0179382	0.000545903	0.00920343	0.00513477	0.00920343	6	36714929	36810220	0.181845	2.35112
Control group	ENSMUSG00000029833	Trim24	6.22366e-05	0.00622211	-0.170348	0.0425427	6.09139	0.015017	0.00283203	0.00495855	0.00621737	0.00621737	6	37870811	37966296	-0.170348	2.20606
Control group	ENSMUSG00000047749	Zc3hav1l	0.000531606	0.0261204	-0.229219	0.066166	4.73384	0.0297059	0.00918669	0.00757471	0.012703	0.012703	6	38287396	38299259	-0.229219	1.58302
Selected group	ENSMUSG00000068551	Zfp467	6.03898e-05	0.00611343	0.319227	0.0795824	4.32163	0.045763	0.0133022	0.006696	0.0183646	0.0183646	6	48427697	48445825	0.319227	2.21372
Selected group	ENSMUSG00000019124	Scrn1	7.77991e-05	0.00731581	0.257969	0.0652909	6.03326	0.0377054	0.00209149	0.019223	0.00632507	0.019223	6	54501173	54566489	0.257969	2.13574
Selected group	ENSMUSG00000062190	Lancl2	0.00023864	0.0151824	0.137226	0.0373489	6.63209	0.00975091	0.00141833	0.0036435	0.00555638	0.00555638	6	57702540	57739439	0.137226	1.81866
Selected group	ENSMUSG00000037788	Vopp1	1.1353e-05	0.00172395	0.17518	0.0399074	6.20571	0.0156197	0.00160759	0.00635541	0.00602361	0.00635541	6	57727807	57825159	0.17518	2.76348
Control group	ENSMUSG00000049232	Tigd2	0.000699753	0.03069	-0.172531	0.050899	5.35222	0.0146877	0.00469839	0.0025367	0.00825515	0.00825515	6	59208870	59212033	-0.172531	1.513
Selected group	ENSMUSG00000054474	Thnsl2	9.93109e-05	0.00868754	0.575575	0.147876	3.25465	0.161781	0.0614026	0.0173419	0.0479345	0.0479345	6	71128166	71144439	0.575575	2.0611
Selected group	ENSMUSG00000072476	Gm9008	1.04195e-05	0.00161261	0.487123	0.110502	4.25525	0.120284	0.0220443	0.0390088	0.0195975	0.0390088	6	76495432	76497784	0.487123	2.79247
Selected group	ENSMUSG00000108073	Gm6072	0.000683795	0.0301544	1.36485	0.4019	1.29445	1.25533	0.188512	0.619107	0.182891	0.619107	6	78496946	78497441	1.36485	1.52065
Selected group	ENSMUSG00000030037	Mrpl53	0.000154389	0.0113993	0.210507	0.0556323	5.1921	0.0250745	0.00643006	0.00772821	0.00904471	0.00904471	6	83109040	83109939	0.210507	1.94312
Selected group	ENSMUSG00000045160	Bola3	0.000957603	0.0372309	0.235188	0.071211	4.67598	0.0384624	0.012027	0.0132074	0.013328	0.013328	6	83349147	83360136	0.235188	1.4291
Selected group	ENSMUSG00000051262	Nat8f3	0.000760286	0.0320016	0.838571	0.249066	2.91075	0.478898	0.109373	0.200797	0.0632784	0.200797	6	85732513	85765754	0.838571	1.49483
Control group	ENSMUSG00000079494	Nat8f5	3.83204e-07	0.000120942	-0.804697	0.158495	3.15278	0.289397	0.0540012	0.071602	0.0521682	0.071602	6	85817218	85820972	-0.804697	3.91742
Control group	ENSMUSG00000030002	Dusp11	5.30265e-08	2.03218e-05	-0.329246	0.0605137	5.8046	0.045873	0.00274418	0.0155654	0.00675838	0.0155654	6	85942268	85961667	-0.329246	4.69204
Selected group	ENSMUSG00000029993	Nfu1	1.40488e-08	7.06654e-06	0.330309	0.0582269	5.37943	0.0447713	0.00438094	0.0125709	0.00813816	0.0125709	6	87009236	87028461	0.330309	5.15079
Selected group	ENSMUSG00000068263	Efcc1	0.00119237	0.043619	0.410132	0.126557	3.88402	0.120133	0.0286638	0.0514192	0.0277623	0.0514192	6	87730869	87755908	0.410132	1.36032
Control group	ENSMUSG00000030058	Copg1	6.00796e-07	0.000175826	-0.254852	0.0510627	6.93258	0.0294429	0.00029003	0.012747	0.00533515	0.012747	6	87887814	87913595	-0.254852	3.75492
Selected group	ENSMUSG00000030079	Ruvbl1	2.14736e-20	1.15213e-16	0.701288	0.075776	5.10243	0.156621	0.00616144	0.0225486	0.00958614	0.0225486	6	88465409	88497572	0.701288	15.9385
Selected group	ENSMUSG00000030088	Aldh1l1	3.95733e-10	3.74689e-07	0.411772	0.0658235	4.62132	0.0651436	0.00342104	0.0182426	0.0139538	0.0182426	6	90486427	90600203	0.411772	6.42633
Control group	ENSMUSG00000034063	4930590J08Rik	1.49893e-10	2.13717e-07	-0.902324	0.140867	3.86644	0.308257	0.0317026	0.0675156	0.0281919	0.0675156	6	91902809	91950725	-0.902324	6.67016
Control group	ENSMUSG00000014551	Mrps25	1.73933e-09	1.21723e-06	-0.312191	0.0518552	5.37457	0.0382351	0.00528602	0.00800007	0.00815878	0.00815878	6	92169525	92184033	-0.312191	5.91463
Selected group	ENSMUSG00000030271	Ogg1	1.54218e-05	0.00215852	0.473764	0.109602	3.57356	0.106529	0.0236181	0.026481	0.0364452	0.0364452	6	113326972	113335068	0.473764	2.66584
Control group	ENSMUSG00000030276	Ttll3	0.000302344	0.017786	-0.214522	0.0593703	5.30728	0.0287656	0.00916611	0.0084144	0.00845802	0.00845802	6	113389260	113414587	-0.214522	1.74992
Selected group	ENSMUSG00000072623	Zfp9	6.66199e-06	0.00123254	0.208597	0.0463115	5.51834	0.0188974	0.00312994	0.00473041	0.00759385	0.00759385	6	118461950	118479320	0.208597	2.9092
Selected group	ENSMUSG00000004902	Slc25a18	5.45843e-07	0.000165772	0.340928	0.0680568	6.32705	0.0525271	0.00175893	0.0213997	0.00585761	0.0213997	6	120773578	120794336	0.340928	3.78049
Control group	ENSMUSG00000096630	Vmn2r26	0.00103319	0.0392428	-0.788804	0.240392	2.14717	0.356932	0.180138	0.023787	0.108802	0.108802	6	124024568	124065806	-0.788804	1.40624
Control group	ENSMUSG00000004270	Lpcat3	0.000197433	0.0135807	-0.253566	0.0681212	4.79562	0.0335257	0.0111249	0.00640341	0.0120776	0.0120776	6	124663027	124704418	-0.253566	1.86708
Selected group	ENSMUSG00000004268	Emg1	0.000895393	0.0359049	0.16162	0.0486589	5.48332	0.0173435	0.00411432	0.00693687	0.0077241	0.0077241	6	124704085	124712178	0.16162	1.44485
Selected group	ENSMUSG00000030124	Lag3	0.00112563	0.0415555	1.11601	0.34264	1.70477	0.883869	0.224977	0.362033	0.143813	0.362033	6	124904361	124911705	1.11601	1.38137
Control group	ENSMUSG00000057666	Gapdh	0.000155256	0.0114109	-0.498942	0.131908	4.42003	0.14793	0.0302528	0.0567453	0.0167031	0.0567453	6	125161715	125166467	-0.498942	1.94268
Selected group	ENSMUSG00000030337	Vamp1	7.04043e-05	0.0067454	0.17867	0.0449494	6.85439	0.0179714	0.000783222	0.00931904	0.00538576	0.00931904	6	125215551	125245964	0.17867	2.17099
Selected group	ENSMUSG00000038213	Tapbpl	0.000463385	0.0238295	0.367842	0.105065	3.80582	0.0747818	0.0254656	0.0158852	0.0297282	0.0297282	6	125223933	125231860	0.367842	1.62288
Control group	ENSMUSG00000047976	Kcna1	0.00125207	0.0448794	-0.133017	0.0412232	6.52305	0.0127058	0.00117601	0.00732076	0.0056507	0.00732076	6	126640397	126646384	-0.133017	1.34795
Selected group	ENSMUSG00000038077	Kcna6	0.000203957	0.0135918	0.157422	0.0423854	6.57175	0.0131928	0.00337529	0.0036666	0.00560731	0.00560731	6	126708329	126740674	0.157422	1.86672
Selected group	ENSMUSG00000090164	BC035044	0.000569585	0.0272608	0.740346	0.214861	2.34102	0.362917	0.0934849	0.137341	0.0955686	0.137341	6	128849090	128891126	0.740346	1.56446
Selected group	ENSMUSG00000108023	Gm44245	0.000233722	0.0149285	0.658416	0.178943	2.86675	0.265759	0.0677032	0.0924003	0.0654481	0.0924003	6	133563937	133564168	0.658416	1.82598
Selected group	ENSMUSG00000030235	Slco1c1	0.00130795	0.0458861	0.262784	0.0817564	6.66967	0.0498341	0.00135928	0.0320613	0.00552585	0.0320613	6	141524368	141570177	0.262784	1.33832
Control group	ENSMUSG00000071112	Spx	7.18325e-06	0.00128326	-0.871454	0.194166	2.92157	0.344549	0.125751	0.0269863	0.0627521	0.0627521	6	142413441	142419730	-0.871454	2.89169
Selected group	ENSMUSG00000030246	Ldhb	5.23966e-05	0.00558527	0.133995	0.0331287	7.62702	0.00948801	0.00036146	0.00466627	0.0051261	0.0051261	6	142490249	142507957	0.133995	2.25296
Selected group	ENSMUSG00000030283	St8sia1	0.000662514	0.0296217	0.153019	0.0449442	5.25946	0.0135033	0.00141112	0.00633823	0.00868881	0.00868881	6	142821545	142964452	0.153019	1.52839
Control group	ENSMUSG00000053395	Cacng8	9.94194e-06	0.00158441	-0.188323	0.0426221	6.87334	0.0179381	0.0010985	0.0079847	0.00537297	0.0079847	7	3390683	3415648	-0.188323	2.80013
Selected group	ENSMUSG00000004961	Syt5	0.000167251	0.0120182	0.179591	0.0477134	6.08901	0.0192713	0.00101227	0.0103706	0.00622186	0.0103706	7	4539765	4547541	0.179591	1.92016
Control group	ENSMUSG00000096002	Vmn2r53	0.000532275	0.0261204	-0.158788	0.0458398	5.77198	0.0163007	0.00367634	0.00652621	0.0068301	0.0068301	7	12562851	12608788	-0.158788	1.58302
Selected group	ENSMUSG00000005575	Ube2m	2.15422e-05	0.00284215	0.152489	0.0358944	6.88169	0.00793496	0.00107459	0.000842051	0.00536743	0.00536743	7	13035120	13038275	0.152489	2.54635
Selected group	ENSMUSG00000040824	Snrpd2	0.00137248	0.0472041	0.136506	0.042653	5.96851	0.00945599	0.00265413	0.00215115	0.00644225	0.00644225	7	19149722	19153542	0.136506	1.32602
Selected group	ENSMUSG00000062300	Nectin2	0.000104995	0.00898939	0.357136	0.092075	4.05825	0.0697414	0.0186718	0.0195147	0.0237172	0.0237172	7	19716644	19750483	0.357136	2.04627
Selected group	ENSMUSG00000003363	Pld3	4.93691e-07	0.000152816	0.194584	0.0386944	7.69124	0.0170562	0.000635105	0.00685117	0.00512794	0.00685117	7	27532000	27553218	0.194584	3.81583
Selected group	ENSMUSG00000007944	Ttc9b	0.000275651	0.0168823	0.241178	0.0663091	6.12476	0.0361344	0.00244799	0.0195365	0.0061565	0.0195365	7	27653915	27657346	0.241178	1.77257
Selected group	ENSMUSG00000037563	Rps16	0.00125471	0.0448794	0.155547	0.0482145	6.503	0.0143261	0.00595392	0.00244724	0.00566929	0.00566929	7	28350652	28353155	0.155547	1.34795
Selected group	ENSMUSG00000006095	Tbcb	0.000114022	0.0094014	0.178867	0.0463549	5.65513	0.0184715	0.00361334	0.00699739	0.00713053	0.00713053	7	30224131	30232272	0.178867	2.02681
Selected group	ENSMUSG00000036578	Fxyd7	0.000750614	0.0319626	0.211889	0.0628677	6.0848	0.0305366	0.00235101	0.0174107	0.0062298	0.0174107	7	31042513	31051467	0.211889	1.49536
Control group	ENSMUSG00000091474	2610021A01Rik	6.96758e-05	0.00671558	-0.481185	0.12098	3.91775	0.130261	0.0093655	0.0638156	0.026958	0.0638156	7	41599230	41628533	-0.481185	2.17292
Selected group	ENSMUSG00000039013	Siglecf	5.84132e-09	3.40126e-06	1.14081	0.195974	2.55139	0.509019	0.109484	0.0662992	0.0825452	0.0825452	7	43351341	43359531	1.14081	5.46836
Control group	ENSMUSG00000050708	Ftl1	0.00145305	0.0484229	-1.34381	0.422063	6.27751	1.31902	0.0044336	0.886254	0.00592111	0.886254	7	45457944	45459884	-1.34381	1.31495
Control group	ENSMUSG00000006599	Gtf2h1	0.00138089	0.0472569	-0.157418	0.0492145	5.5728	0.0126618	0.00471229	0.00176951	0.00739805	0.00739805	7	46796103	46823800	-0.157418	1.32553
Selected group	ENSMUSG00000078636	Gm7336	5.52228e-05	0.00580958	2.12372	0.526671	8.38816	2.50081	0.00245707	1.38445	0.00538194	1.38445	7	51746647	51747878	2.12372	2.23586
Selected group	ENSMUSG00000070509	Rgma	0.000183309	0.0129963	0.200954	0.053717	6.36101	0.0242952	0.00173484	0.0126927	0.0058171	0.0126927	7	73375509	73419899	0.200954	1.88618
Control group	ENSMUSG00000066406	Akap13	2.52123e-06	0.000571574	-0.284236	0.0603935	5.72877	0.0385376	0.00325868	0.0149782	0.00693234	0.0149782	7	75455534	75754609	-0.284236	3.24293
Control group	ENSMUSG00000039099	Wdr93	0.00127584	0.0451861	-0.716716	0.222489	2.5636	0.369658	0.104215	0.143291	0.0818306	0.143291	7	79743163	79785950	-0.716716	1.345
Selected group	ENSMUSG00000030616	Sytl2	9.24416e-05	0.00827866	0.303205	0.0775536	6.13341	0.052683	0.00307341	0.0269994	0.00614132	0.0269994	7	90302252	90410719	0.303205	2.08204
Control group	ENSMUSG00000073940	Hbb-bt	0.000187742	0.0131387	-0.993679	0.266048	3.5925	0.595122	0.0873373	0.26657	0.0358466	0.26657	7	103812524	103813996	-0.993679	1.88145
Control group	ENSMUSG00000052305	Hbb-bs	0.000513706	0.0255204	-0.528524	0.152159	6.08012	0.183178	0.00169597	0.114065	0.00623859	0.114065	7	103826534	103828096	-0.528524	1.59311
Selected group	ENSMUSG00000038156	Spon1	2.28136e-05	0.00296136	0.145479	0.0343483	7.13549	0.0105653	0.000669008	0.00460433	0.00523004	0.00523004	7	113765998	114043370	0.145479	2.52851
Selected group	ENSMUSG00000086583	Gm15500	0.000732602	0.0315293	0.118093	0.034969	7.79812	0.00946236	0.000477803	0.00563636	0.00513889	0.00563636	7	114705217	114706235	0.118093	1.50129
Selected group	ENSMUSG00000030849	Fgfr2	0.000617146	0.0283275	0.211968	0.0619073	6.13204	0.0299778	0.00511981	0.0140427	0.00614372	0.0140427	7	130162451	133123350	0.211968	1.54779
Selected group	ENSMUSG00000025487	Psmd13	0.000759068	0.0320016	0.1356	0.0402696	6.17113	0.00849689	0.00203025	0.00183109	0.00607796	0.00607796	7	140881968	140898643	0.1356	1.49483
Selected group	ENSMUSG00000040165	Cd209c	0.000592803	0.0277377	0.37491	0.109148	3.85844	0.0934197	0.00999226	0.0495737	0.0283897	0.0495737	8	3940222	3954746	0.37491	1.55693
Control group	ENSMUSG00000031445	Proz	0.000905653	0.0359049	-0.245215	0.0738975	4.42389	0.036557	0.0106622	0.0112229	0.016642	0.016642	8	13060914	13076026	-0.245215	1.44485
Control group	ENSMUSG00000055675	Kbtbd11	0.000861461	0.0351931	-0.182246	0.0546915	7.11226	0.0229091	0.00126075	0.0136951	0.00524018	0.0136951	8	15011025	15033333	-0.182246	1.45354
Selected group	ENSMUSG00000062991	Nrg1	0.00090341	0.0359049	0.398225	0.119983	3.60279	0.109924	0.0321489	0.0398313	0.0355252	0.0398313	8	31814551	32884797	0.398225	1.44485
Selected group	ENSMUSG00000031532	Saraf	0.000106704	0.00908736	0.129056	0.0333064	7.41095	0.00877623	0.000400597	0.00423668	0.00514598	0.00514598	8	34154563	34170845	0.129056	2.04156
Control group	ENSMUSG00000031610	Scrg1	0.000342035	0.0195227	-0.296796	0.0828765	5.30735	0.0557162	0.00506874	0.0292738	0.0084577	0.0292738	8	57455923	57477585	-0.296796	1.70946
Selected group	ENSMUSG00000037921	Ddx60	0.000845447	0.0346268	0.879757	0.2636	1.55676	0.532816	0.172789	0.174636	0.157134	0.174636	8	61928087	62038244	0.879757	1.46059
Selected group	ENSMUSG00000037852	Cpe	0.00014277	0.0108398	0.141268	0.0371433	9.11263	0.0117868	7.48426e-05	0.00682328	0.0061555	0.00682328	8	64592542	64693054	0.141268	1.96498
Selected group	ENSMUSG00000035964	Tmem59l	9.06407e-05	0.00819636	0.218312	0.0557719	7.50827	0.0272761	0.000420484	0.0151321	0.00513205	0.0151321	8	70483867	70487358	0.218312	2.08638
Selected group	ENSMUSG00000007721	Ccdc124	8.08571e-07	0.000228329	0.227228	0.0460602	6.04405	0.023637	0.00159957	0.00900814	0.00630536	0.00900814	8	70868227	70873935	0.227228	3.64144
Selected group	ENSMUSG00000045128	Rpl18a	0.00134566	0.0465801	0.107971	0.033677	7.70942	0.00606361	0.000541614	0.00262063	0.0051291	0.0051291	8	70894722	70897412	0.107971	1.3318
Control group	ENSMUSG00000034807	Colgalt1	5.89291e-06	0.00111591	-0.174829	0.0385919	6.60602	0.0150982	0.0014916	0.00595507	0.00557806	0.00595507	8	71610998	71624911	-0.174829	2.95237
Control group	ENSMUSG00000034799	Unc13a	5.72351e-05	0.00590548	-0.172203	0.0427947	6.5877	0.0164787	0.00215375	0.0070032	0.00559357	0.0070032	8	71624417	71671757	-0.172203	2.22874
Selected group	ENSMUSG00000031622	Sin3b	0.000293356	0.0175349	0.165832	0.0457961	6.31038	0.0171715	0.00167253	0.0088139	0.00587838	0.0088139	8	72723285	72758201	0.165832	1.7561
Selected group	ENSMUSG00000005410	Mcm5	0.000123652	0.00995154	0.476983	0.124254	4.41963	0.133004	0.0184435	0.0587519	0.0167094	0.0587519	8	75109569	75128439	0.476983	2.00211
Selected group	ENSMUSG00000037134	Prmt9	0.00124861	0.0448756	0.153522	0.0475664	5.72338	0.015699	0.00436703	0.00565714	0.00694577	0.00694577	8	77549397	77581338	0.153522	1.34799
Selected group	ENSMUSG00000005142	Man2b1	1.92644e-06	0.000456	0.203716	0.0427885	5.84264	0.0181483	0.00247468	0.0051541	0.00667959	0.00667959	8	85083270	85098282	0.203716	3.34104
Control group	ENSMUSG00000036879	Phkb	0.000678158	0.0300706	-0.206011	0.0606224	4.84857	0.026811	0.00679984	0.00971165	0.0115755	0.0115755	8	85840959	86061376	-0.206011	1.52186
Selected group	ENSMUSG00000031790	Mmp15	0.00011283	0.0094014	0.192854	0.0499466	5.45054	0.0216044	0.00341222	0.0090611	0.00784985	0.0090611	8	95352268	95375080	0.192854	2.02681
Selected group	ENSMUSG00000043251	Exoc3l	0.000597037	0.0278213	0.402679	0.117298	3.41892	0.0924095	0.0271123	0.0253893	0.0416817	0.0416817	8	105289924	105296101	0.402679	1.55562
Selected group	ENSMUSG00000033763	Mtss2	0.000574144	0.0272608	0.123471	0.0358557	6.50075	0.00912369	0.000756736	0.00463911	0.00567141	0.00567141	8	110721476	110741400	0.123471	1.56446
Selected group	ENSMUSG00000031841	Cdh13	0.000440639	0.0228055	0.277612	0.0789913	5.84499	0.0498373	0.0054142	0.0257839	0.00667487	0.0257839	8	118283733	119324921	0.277612	1.64196
Selected group	ENSMUSG00000045246	Kcng4	0.00139891	0.0474041	0.42098	0.131767	3.81266	0.128882	0.0184986	0.0683144	0.0295505	0.0683144	8	119623854	119635680	0.42098	1.32418
Selected group	ENSMUSG00000031818	Cox4i1	0.0012658	0.045176	0.106919	0.0331674	8.0681	0.00571605	0.00028939	0.00256875	0.00521099	0.00521099	8	120668222	120674207	0.106919	1.34509
Selected group	ENSMUSG00000006517	Mvd	0.000879059	0.0354771	0.191564	0.0575852	5.45942	0.0253647	0.00437272	0.0122076	0.00781536	0.0122076	8	122433601	122443422	0.191564	1.45005
Selected group	ENSMUSG00000031970	Dbndd1	8.25622e-05	0.00755069	0.24933	0.0633325	4.7897	0.0320886	0.0079193	0.00868382	0.0121357	0.0121357	8	123504718	123515463	0.24933	2.12201
Selected group	ENSMUSG00000031851	Ntpcr	1.79788e-07	6.291e-05	0.463724	0.0888512	4.59164	0.0939846	0.00910936	0.0303633	0.014308	0.0303633	8	125729963	125748235	0.463724	4.20128
Selected group	ENSMUSG00000025809	Itgb1	0.00122436	0.0444859	0.129093	0.0399279	5.91964	0.0111089	0.00143961	0.00565736	0.00653157	0.00653157	8	128685654	128733200	0.129093	1.35178
Control group	ENSMUSG00000111529	Gm48141	1.14831e-09	8.40145e-07	-2.73999	0.450115	1.30653	2.93537	0.574717	0.438303	0.181641	0.438303	9	15321605	15322316	-2.73999	6.07565
Selected group	ENSMUSG00000089958	Gm16165	0.00112245	0.0415333	0.47689	0.14638	3.52009	0.161345	0.0584624	0.0486731	0.0381852	0.0486731	9	22669734	22670528	0.47689	1.3816
Selected group	ENSMUSG00000032101	Ddx25	0.000778503	0.0325475	0.141425	0.0420866	6.23009	0.0136537	0.00201068	0.00684572	0.00598729	0.00684572	9	35536647	35558528	0.141425	1.48748
Control group	ENSMUSG00000049313	Sorl1	0.000383574	0.0207322	-0.134886	0.0379839	5.93092	0.00869785	0.000703141	0.00342398	0.00651074	0.00651074	9	41964720	42124297	-0.134886	1.68335
Selected group	ENSMUSG00000032018	Sc5d	2.72548e-06	0.000609296	0.296068	0.063121	6.10938	0.0419403	0.00286007	0.0170612	0.00618409	0.0170612	9	42251595	42264256	0.296068	3.21517
Selected group	ENSMUSG00000046480	Scn4b	3.02184e-08	1.24717e-05	0.425796	0.0768562	5.57749	0.0756911	0.00395487	0.0255795	0.00738149	0.0255795	9	45138395	45154152	0.425796	4.90408
Selected group	ENSMUSG00000066705	Fxyd6	0.00127492	0.0451861	0.314012	0.0974719	6.83136	0.0709519	0.00110905	0.0463948	0.00540176	0.0463948	9	45370185	45396159	0.314012	1.345
Selected group	ENSMUSG00000059412	Fxyd2	0.00021635	0.0140418	0.389763	0.105366	4.19113	0.0925665	0.0156264	0.039884	0.020868	0.039884	9	45399669	45410278	0.389763	1.85258
Selected group	ENSMUSG00000039452	Snx22	0.000696076	0.0306121	0.330673	0.0975113	3.85783	0.0729018	0.0191376	0.0274409	0.0284047	0.0284047	9	66065176	66069719	0.330673	1.51411
Control group	ENSMUSG00000033350	Chst2	0.000109024	0.00923609	-0.288385	0.0745263	7.52169	0.048195	0.000538781	0.027232	0.00513077	0.027232	9	95399292	95406722	-0.288385	2.03451
Control group	ENSMUSG00000062933	Gm10123	7.41445e-06	0.00128326	-0.462645	0.103236	7.82969	0.10681	0.00114069	0.0521476	0.00514401	0.0521476	9	96895658	96896147	-0.462645	2.89169
Selected group	ENSMUSG00000010064	Slc38a3	0.00144984	0.0484229	0.204996	0.0643723	5.50658	0.0306873	0.00183334	0.0188857	0.00763714	0.0188857	9	107650634	107669530	0.204996	1.31495
Control group	ENSMUSG00000032582	Rbm6	0.00018124	0.0129081	-0.174552	0.0466238	5.34807	0.0130514	0.00259551	0.00271759	0.0082734	0.0082734	9	107773559	107873237	-0.174552	1.88914
Control group	ENSMUSG00000032586	Traip	0.000385122	0.0207322	-0.304363	0.0857343	4.15652	0.05891	0.0151679	0.0212824	0.0215839	0.0215839	9	107950136	107972270	-0.304363	1.68335
Selected group	ENSMUSG00000039461	Tcta	0.00149701	0.0494782	0.164719	0.0518756	5.21901	0.017619	0.00455756	0.00650356	0.00889781	0.00889781	9	108302958	108306160	0.164719	1.30559
Selected group	ENSMUSG00000032482	Cspg5	1.40303e-06	0.000358463	0.20093	0.0416472	8.40331	0.0188405	0.000436068	0.0082364	0.00539244	0.0082364	9	110243783	110262576	0.20093	3.44556
Control group	ENSMUSG00000044791	Setd2	0.000134633	0.0105197	-0.185539	0.0485981	5.96409	0.0202465	0.00417758	0.00763129	0.00645025	0.00763129	9	110532597	110618633	-0.185539	1.978
Selected group	ENSMUSG00000032440	Tgfbr2	0.00133586	0.0464135	0.195953	0.0610796	5.39654	0.0277765	0.00736724	0.0112863	0.0080666	0.0112863	9	116084293	116175360	0.195953	1.33336
Selected group	ENSMUSG00000054871	Tmem158	1.45539e-05	0.00207309	0.255851	0.0590152	5.15631	0.0337236	0.0057946	0.0116194	0.00925065	0.0116194	9	123259053	123260764	0.255851	2.68338
Selected group	ENSMUSG00000019997	Ccn2	0.000291516	0.0175349	0.491138	0.135572	5.1426	0.15054	0.00725658	0.0846416	0.00933303	0.0846416	10	24595442	24598683	0.491138	1.7561
Control group	ENSMUSG00000095478	Gm9824	5.0436e-05	0.00548525	-4.07192	1.00452	2.85801	9.14307	0.0649253	4.98039	0.0658844	4.98039	10	29030128	29030688	-4.07192	2.2608
Control group	ENSMUSG00000004360	9330159F19Rik	0.000588008	0.0276742	-0.129144	0.0375737	7.16517	0.0110764	0.000842248	0.00621668	0.00521777	0.00621668	10	29211606	29230779	-0.129144	1.55792
Control group	ENSMUSG00000069682	Gm10275	0.000202459	0.0135918	-0.740147	0.199182	6.47962	0.33209	0.00217572	0.196192	0.00569159	0.196192	10	29698746	29699380	-0.740147	1.86672
Control group	ENSMUSG00000019891	Dcbld1	0.000272379	0.0167977	-0.391042	0.107422	4.34858	0.0949011	0.0134006	0.0442967	0.0178892	0.0442967	10	52233619	52321378	-0.391042	1.77475
Control group	ENSMUSG00000038122	Tbc1d32	7.37087e-06	0.00128326	-0.290229	0.0647445	4.87302	0.0420227	0.00635716	0.0146021	0.0113541	0.0146021	10	56014293	56228689	-0.290229	2.89169
Selected group	ENSMUSG00000020090	Npffr1	0.000939863	0.0368976	0.343306	0.103783	4.28047	0.0820352	0.0151628	0.0386913	0.0191188	0.0386913	10	61595492	61628565	0.343306	1.433
Control group	ENSMUSG00000020069	Hnrnph3	0.000148303	0.0110748	-0.170704	0.0449944	5.89213	0.0124623	0.00353938	0.00152087	0.00658308	0.00658308	10	63014664	63024217	-0.170704	1.95567
Control group	ENSMUSG00000075000	Nrbf2	0.000400179	0.0212583	-0.259334	0.0732588	4.85297	0.0431203	0.00673107	0.0201032	0.0115351	0.0201032	10	67266689	67285305	-0.259334	1.67247
Selected group	ENSMUSG00000037855	Zfp365	0.000903159	0.0359049	0.212829	0.0641231	7.67395	0.0313969	0.00037375	0.0201851	0.00512709	0.0201851	10	67886103	67912662	0.212829	1.44485
Selected group	ENSMUSG00000032714	Syde1	0.000408811	0.021434	0.246641	0.0697843	4.61626	0.0369785	0.0103357	0.0117995	0.0140135	0.0140135	10	78584503	78591964	0.246641	1.6689
Selected group	ENSMUSG00000020153	Ndufs7	0.000137402	0.010582	0.147086	0.038577	6.42184	0.0086046	0.00169103	0.00138205	0.00574991	0.00574991	10	80249121	80256794	0.147086	1.97543
Selected group	ENSMUSG00000020248	Nfyb	0.000113493	0.0094014	0.302108	0.0782709	4.87083	0.0530377	0.00416707	0.0264646	0.0113736	0.0264646	10	82748701	82764144	0.302108	2.02681
Selected group	ENSMUSG00000001786	Fbxo7	0.00105755	0.0395869	0.203291	0.0620783	5.03551	0.02913	0.00733883	0.0119297	0.0100454	0.0119297	10	86021972	86051873	0.203291	1.40245
Selected group	ENSMUSG00000025393	Atp5b	7.81759e-05	0.00731581	0.132015	0.0334221	8.50225	0.00604582	0.000118664	0.00142196	0.00546651	0.00546651	10	128083273	128090391	0.132015	2.13574
Control group	ENSMUSG00000025357	Dgka	1.2456e-06	0.000328676	-0.269334	0.0555529	5.21205	0.0337081	0.00555178	0.00987884	0.00893516	0.00987884	10	128720134	128744855	-0.269334	3.48323
Selected group	ENSMUSG00000096755	Ftl1-ps2	1.98217e-10	2.45423e-07	3.97205	0.624269	2.46239	5.99788	0.059648	1.88891	0.0878903	1.88891	10	130592157	130592705	3.97205	6.61008
Control group	ENSMUSG00000020451	Limk2	1.82638e-17	4.89957e-14	-0.367802	0.0432488	5.60675	0.0443083	0.00207113	0.00712145	0.00728115	0.00728115	11	3344256	3409189	-0.367802	13.3098
Control group	ENSMUSG00000081059	Gm11945	0.000436912	0.0227389	-1.29423	0.36802	1.75719	1.08235	0.221054	0.456141	0.139295	0.456141	11	3470902	3471377	-1.29423	1.64323
Control group	ENSMUSG00000047205	Dusp18	5.53574e-10	4.68965e-07	-0.583706	0.0940989	5.59023	0.131604	0.00352313	0.0407498	0.00733693	0.0407498	11	3895240	3901296	-0.583706	6.32886
Selected group	ENSMUSG00000048807	Slc35e4	1.07575e-08	5.77175e-06	0.359757	0.0629129	5.51337	0.0528078	0.00406914	0.015721	0.0076121	0.015721	11	3907021	3914664	0.359757	5.23869
Selected group	ENSMUSG00000049721	Gal3st1	6.78901e-06	0.00124177	0.345751	0.0768303	4.60452	0.05942	0.0113941	0.0181203	0.014153	0.0181203	11	3983636	3999326	0.345751	2.90596
Selected group	ENSMUSG00000004748	Mtfp1	8.76843e-06	0.00144017	0.276922	0.0622925	6.14628	0.0385611	0.00146574	0.0179361	0.00611921	0.0179361	11	4091480	4095445	0.276922	2.84159
Selected group	ENSMUSG00000020396	Nefh	1.42814e-05	0.00207093	0.177471	0.0408967	6.90546	0.0162109	0.00105012	0.00731256	0.00535205	0.00731256	11	4938754	4948064	0.177471	2.68384
Selected group	ENSMUSG00000034164	Emid1	1.99414e-05	0.00269728	0.5374	0.125986	3.97522	0.151186	0.014266	0.0650967	0.0256126	0.0650967	11	5106265	5152257	0.5374	2.56907
Selected group	ENSMUSG00000020393	Kremen1	8.13541e-05	0.00748271	0.32426	0.0822915	5.38625	0.059747	0.00388117	0.0299783	0.00810944	0.0299783	11	5191552	5261558	0.32426	2.12594
Selected group	ENSMUSG00000071866	Ppia	3.47215e-08	1.39719e-05	0.321975	0.0583733	8.85431	0.0434215	0.000416813	0.0166204	0.00581232	0.0166204	11	6415443	6419817	0.321975	4.85474
Selected group	ENSMUSG00000050830	Vwc2	0.000381702	0.0207322	0.422685	0.118985	4.05778	0.114078	0.0301979	0.0405894	0.0237277	0.0405894	11	11114223	11268931	0.422685	1.68335
Control group	ENSMUSG00000020120	Plek	0.000171349	0.0122579	-0.2792	0.074297	4.75191	0.0466614	0.010238	0.0173621	0.0125157	0.0173621	11	16971206	17052381	-0.2792	1.91158
Control group	ENSMUSG00000020134	Peli1	0.000682994	0.0301544	-0.135407	0.0398688	6.29073	0.0109025	0.00204397	0.0043712	0.00590362	0.00590362	11	21091291	21150323	-0.135407	1.52065
Selected group	ENSMUSG00000020321	Mdh1	0.000925361	0.0364172	0.115527	0.0348783	8.51427	0.00887773	0.000606302	0.00505728	0.00547617	0.00547617	11	21556692	21572367	0.115527	1.43869
Control group	ENSMUSG00000020459	Mtif2	0.000230091	0.0147881	-0.238665	0.0647938	4.97786	0.0348761	0.0050622	0.015929	0.0104778	0.015929	11	29526408	29545279	-0.238665	1.83009
Control group	ENSMUSG00000069919	Hba-a1	9.60397e-05	0.00854064	-0.687497	0.176264	6.31864	0.271551	0.00463942	0.150705	0.00586801	0.150705	11	32283511	32284465	-0.687497	2.06851
Selected group	ENSMUSG00000020368	Canx	0.000306083	0.017786	0.14917	0.0413202	7.08713	0.0139432	0.000839044	0.00769774	0.00525171	0.00769774	11	50293961	50325673	0.14917	1.74992
Selected group	ENSMUSG00000108218	Olfr1372-ps1	0.000879435	0.0354771	0.26377	0.0792935	5.18473	0.0480917	0.00315436	0.0282829	0.0090861	0.0282829	11	52154722	52168159	0.26377	1.45005
Control group	ENSMUSG00000044352	Sowaha	1.41207e-05	0.00207093	-0.225673	0.0519748	7.2026	0.0261982	0.000711624	0.0127953	0.00520342	0.0127953	11	53476573	53480274	-0.225673	2.68384
Control group	ENSMUSG00000018593	Sparc	1.64657e-05	0.00228475	-0.314515	0.0730055	7.52226	0.051278	0.000343189	0.0263058	0.00513072	0.0263058	11	55394500	55423183	-0.314515	2.64116
Selected group	ENSMUSG00000036860	Mrpl55	0.00145118	0.0484229	0.258384	0.0811439	5.18042	0.048758	0.00575632	0.0271653	0.00911053	0.0271653	11	59202486	59206134	0.258384	1.31495
Control group	ENSMUSG00000018501	Ncor1	0.000345014	0.0195564	-0.145347	0.0406121	6.53005	0.0103926	0.00260239	0.0024993	0.00564431	0.00564431	11	62316426	62458541	-0.145347	1.70871
Selected group	ENSMUSG00000084020	Wsb2-ps	2.08338e-05	0.00279451	1.44678	0.339959	1.61503	1.09828	0.205382	0.372478	0.151789	0.372478	11	62750064	62751280	1.44678	2.55369
Control group	ENSMUSG00000056752	Dnah9	2.95798e-10	3.1741e-07	-0.601458	0.095455	4.50536	0.138358	0.0166209	0.0289373	0.0154309	0.0289373	11	65831282	66168551	-0.601458	6.49838
Selected group	ENSMUSG00000020902	Ntn1	1.82572e-06	0.000438609	0.32329	0.0677499	4.71245	0.0417137	0.0100206	0.00497816	0.0129296	0.0129296	11	68209364	68400823	0.32329	3.35792
Selected group	ENSMUSG00000020811	Wscd1	0.000905523	0.0359049	0.118766	0.0357908	6.8746	0.00886493	0.00103277	0.00440649	0.00537213	0.00537213	11	71749920	71789647	0.118766	1.44485
Selected group	ENSMUSG00000040483	Xaf1	0.000294137	0.0175349	0.446228	0.123253	3.6832	0.124359	0.0210934	0.0548636	0.0331066	0.0548636	11	72301629	72313733	0.446228	1.7561
Selected group	ENSMUSG00000020788	Atp2a3	0.000716435	0.0310828	0.316484	0.0935455	4.51423	0.0678095	0.0145472	0.0292066	0.0153078	0.0292066	11	72961169	72993044	0.316484	1.50748
Selected group	ENSMUSG00000000632	Sez6	0.00124902	0.0448756	0.171313	0.0530801	7.66524	0.0210693	0.000535573	0.0135519	0.00512676	0.0135519	11	77930800	77979048	0.171313	1.34799
Selected group	ENSMUSG00000002064	Sdf2	0.00057363	0.0272608	0.161193	0.0468069	5.85259	0.0131408	0.00429471	0.00235862	0.00665971	0.00665971	11	78245746	78255496	0.161193	1.56446
Selected group	ENSMUSG00000017390	Aldoc	0.000760077	0.0320016	0.15796	0.0469149	8.28112	0.0169919	0.00025174	0.0107533	0.00531411	0.0107533	11	78322968	78327781	0.15796	1.49483
Selected group	ENSMUSG00000017344	Vtn	0.000646945	0.0290617	0.291496	0.0854545	5.84902	0.0569512	0.0020566	0.0344557	0.00666681	0.0344557	11	78499091	78502324	0.291496	1.53668
Selected group	ENSMUSG00000081604	Gm11518	0.00127732	0.0451861	0.138986	0.0431496	5.75812	0.0096059	0.00244752	0.00232616	0.00686193	0.00686193	11	94037218	94037628	0.138986	1.345
Selected group	ENSMUSG00000006057	Atp5g1	5.90377e-05	0.00605268	0.153964	0.0383318	8.58825	0.0131981	0.00167449	0.00567215	0.00553888	0.00567215	11	96068852	96075670	0.153964	2.21805
Selected group	ENSMUSG00000038560	Sp6	0.000542907	0.0263993	0.814643	0.235538	3.24863	0.437435	0.0560764	0.221315	0.0481771	0.221315	11	97013394	97024734	0.814643	1.57841
Selected group	ENSMUSG00000050538	B230217C12Rik	0.000641286	0.0289135	0.149695	0.0438534	6.09107	0.0150065	0.00293602	0.00667957	0.00621798	0.00667957	11	97840780	97844099	0.149695	1.5389
Selected group	ENSMUSG00000019590	Cyb561	0.000215574	0.0140418	0.255929	0.0691695	5.12863	0.0398998	0.00282678	0.0210953	0.00941898	0.0210953	11	105933702	105953336	0.255929	1.85258
Control group	ENSMUSG00000020719	Ddx5	0.000215557	0.0140418	-0.120702	0.0326218	7.95677	0.00519965	0.000147458	0.0012941	0.00517346	0.00517346	11	106780355	106789185	-0.120702	1.85258
Control group	ENSMUSG00000050965	Prkca	4.23618e-05	0.00470245	-0.165322	0.0403795	6.52298	0.0149159	0.000297688	0.00785483	0.00565076	0.00785483	11	107933387	108343928	-0.165322	2.32768
Control group	ENSMUSG00000000142	Axin2	0.00104807	0.0395077	-0.23167	0.0706893	4.3904	0.0364081	0.00780309	0.0157191	0.0171818	0.0171818	11	108920349	108950783	-0.23167	1.40332
Selected group	ENSMUSG00000061306	Slc38a10	0.000834976	0.0342852	0.268238	0.0802883	5.32541	0.0494693	0.00353237	0.0286987	0.00837466	0.0286987	11	120103960	120151346	0.268238	1.46489
Selected group	ENSMUSG00000061111	Mcrip1	0.000992365	0.0382132	0.130609	0.0396665	6.34873	0.0119423	0.00181888	0.00604829	0.00583149	0.00604829	11	120542888	120549727	0.130609	1.41779
Selected group	ENSMUSG00000066632	Pgk1-rs7	0.0007592	0.0320016	1.15382	0.342659	3.85324	0.906522	0.500112	0.0869649	0.0285189	0.0869649	12	10898986	10900240	1.15382	1.49483
Control group	ENSMUSG00000052632	Asap2	0.00097139	0.0376759	-0.123051	0.037303	6.6412	0.00971711	0.00140867	0.00464229	0.00554891	0.00554891	12	20990459	21270171	-0.123051	1.42394
Control group	ENSMUSG00000113337	Gm19220	4.00881e-05	0.00454407	-0.336032	0.08182	4.35597	0.0590807	0.015711	0.0152859	0.0177615	0.0177615	12	40893485	40894287	-0.336032	2.34255
Control group	ENSMUSG00000012076	Brms1l	0.000389296	0.020887	-0.174273	0.0491292	5.02731	0.0154913	0.00196359	0.00595195	0.0101048	0.0101048	12	55836324	55869736	-0.174273	1.68012
Control group	ENSMUSG00000035597	Prpf39	0.0011017	0.0410485	-0.124792	0.0382426	6.25788	0.00795466	0.00136466	0.00270604	0.00594783	0.00594783	12	65036333	65063386	-0.124792	1.3867
Selected group	ENSMUSG00000021124	Vti1b	0.000617797	0.0283275	0.131798	0.038496	6.7109	0.00691566	0.00191665	0.00055803	0.00549305	0.00549305	12	79156017	79172667	0.131798	1.54779
Control group	ENSMUSG00000066440	Zfyve26	0.00105564	0.0395869	-0.399029	0.121831	4.18734	0.112209	0.0162699	0.0579442	0.0209455	0.0579442	12	79232346	79296304	-0.399029	1.40245
Selected group	ENSMUSG00000079055	Slc8a3	2.65626e-05	0.00339327	0.571492	0.136034	5.31627	0.173605	0.0125414	0.0799848	0.00841644	0.0799848	12	81197915	81333180	0.571492	2.46938
Control group	ENSMUSG00000021139	Gm20498	3.6636e-05	0.0043681	-0.326138	0.0790114	4.64504	0.0545608	0.0175359	0.0105099	0.0136781	0.0136781	12	81358860	81532905	-0.326138	2.35971
Selected group	ENSMUSG00000042734	Ttc9	3.12664e-06	0.000671018	0.294376	0.0631393	6.12513	0.0416883	0.00303529	0.0168976	0.00615585	0.0168976	12	81631249	81667557	0.294376	3.17327
Control group	ENSMUSG00000042700	Sipa1l1	0.000599776	0.0278213	-0.141289	0.0411714	7.17101	0.0132826	0.000427616	0.00804782	0.00521545	0.00804782	12	82169320	82451786	-0.141289	1.55562
Control group	ENSMUSG00000021003	Galc	6.43819e-07	0.000185052	-0.317298	0.0637453	5.97577	0.0457422	0.00494743	0.0153699	0.00642912	0.0153699	12	98202294	98259459	-0.317298	3.73271
Selected group	ENSMUSG00000047415	Gpr68	0.000204078	0.0135918	0.240114	0.0646525	5.59292	0.034972	0.00354477	0.017355	0.0073277	0.017355	12	100876682	100908198	0.240114	1.86672
Control group	ENSMUSG00000057963	Itpk1	6.02615e-05	0.00611343	-0.245509	0.0611969	4.56802	0.0336015	0.00170146	0.0170239	0.0145991	0.0170239	12	102568582	102704930	-0.245509	2.21372
Control group	ENSMUSG00000066361	Serpina3c	0.00130851	0.0458861	-0.991539	0.308496	1.69107	0.709527	0.251544	0.224304	0.14501	0.224304	12	104146382	104153870	-0.991539	1.33832
Control group	ENSMUSG00000021091	Serpina3n	1.48747e-11	2.39423e-08	-2.2041	0.326577	6.33866	1.78364	0.00352654	0.529735	0.0058435	0.529735	12	104406729	104414329	-2.2041	7.62083
Selected group	ENSMUSG00000017843	Ppp2r5c	0.000202383	0.0135918	0.12522	0.0336973	7.90297	0.00787004	0.000518281	0.00343342	0.00515927	0.00515927	12	110447120	110583062	0.12522	1.86672
Selected group	ENSMUSG00000021290	Atp5mpl	0.000496941	0.0248907	0.136121	0.0390882	6.45875	0.0113841	0.00192733	0.00494228	0.0057121	0.0057121	12	111961375	111966977	0.136121	1.60396
Control group	ENSMUSG00000021313	Ryr2	0.000622375	0.0283789	-0.14975	0.0437651	6.48802	0.0149742	0.00123392	0.008343	0.0056835	0.008343	13	11553102	12106945	-0.14975	1.547
Control group	ENSMUSG00000052565	H1f3	0.000482374	0.024416	-1.01419	0.290569	1.79814	0.609143	0.286313	0.0709545	0.135838	0.135838	13	23553262	23560686	-1.01419	1.61233
Control group	ENSMUSG00000113061	Rps18-ps5	0.000189652	0.0132149	-3.29563	0.882976	3.77283	6.55127	0.193661	3.70457	0.030601	3.70457	13	28257528	28258134	-3.29563	1.87894
Selected group	ENSMUSG00000058672	Tubb2a	0.000546159	0.0263993	0.127021	0.0367428	9.00353	0.0106408	0.000150683	0.00659947	0.00600067	0.00659947	13	34074274	34078007	0.127021	1.57841
Control group	ENSMUSG00000039087	Rreb1	0.000531539	0.0261204	-0.411497	0.118781	7.53216	0.111392	0.00226623	0.0682784	0.00512988	0.0682784	13	37778400	37952005	-0.411497	1.58302
Selected group	ENSMUSG00000038991	Txndc5	0.00105351	0.0395869	0.123989	0.0378497	6.56542	0.00865706	0.0015502	0.00331742	0.00561282	0.00561282	13	38500079	38528824	0.123989	1.40245
Selected group	ENSMUSG00000021379	Id4	0.000135833	0.0105622	0.143627	0.0376418	6.89093	0.0121403	0.00096523	0.0061193	0.00536139	0.0061193	13	48261228	48266026	0.143627	1.97625
Selected group	ENSMUSG00000067586	S1pr3	0.000723249	0.0312102	0.242269	0.0716642	4.55574	0.0396662	0.0109236	0.0146424	0.0147552	0.0147552	13	51408639	51422797	0.242269	1.5057
Control group	ENSMUSG00000021559	Dapk1	4.07657e-05	0.0045567	-0.178606	0.0435297	7.2422	0.0173703	0.000768111	0.00870605	0.00518958	0.00870605	13	60601947	60763191	-0.178606	2.34135
Control group	ENSMUSG00000113263	Gm4811	2.70562e-05	0.00340231	-0.735642	0.175281	2.8087	0.234685	0.0852304	0.0121676	0.068387	0.068387	13	64927942	64929161	-0.735642	2.46823
Selected group	ENSMUSG00000058900	Rsl1	0.000184369	0.0129963	0.524077	0.140145	3.39992	0.165313	0.02828	0.0699237	0.0423684	0.0699237	13	67173182	67184044	0.524077	1.88618
Control group	ENSMUSG00000048280	Zfp738	0.00129345	0.0456564	-0.288737	0.0897416	3.77006	0.0509626	0.00959231	0.0210434	0.0306754	0.0306754	13	67658685	67687071	-0.288737	1.3405
Selected group	ENSMUSG00000074800	Gm4149	0.0010314	0.0392428	0.189073	0.0576122	6.68921	0.0251298	0.00142084	0.015175	0.00551022	0.015175	13	75644896	75645171	0.189073	1.40624
Selected group	ENSMUSG00000096449	Gm4076	0.000157865	0.0115499	3.79396	1.00413	6.04912	8.56399	0.0489138	4.99247	0.00629607	4.99247	13	85126550	85127514	3.79396	1.93742
Selected group	ENSMUSG00000017778	Cox7c	1.52119e-05	0.00214781	0.240814	0.0556718	6.67587	0.029942	0.00192149	0.0135753	0.00552087	0.0135753	13	86044816	86046904	0.240814	2.668
Selected group	ENSMUSG00000034488	Edil3	0.000998701	0.0383654	0.177866	0.054048	6.63875	0.0221626	0.000662232	0.0139437	0.00555092	0.0139437	13	88821472	89323223	0.177866	1.41606
Selected group	ENSMUSG00000078958	Atp6ap1l	8.81721e-05	0.00801818	0.746245	0.190319	3.01268	0.318122	0.059424	0.121682	0.0584251	0.121682	13	90883433	90905355	0.746245	2.09592
Control group	ENSMUSG00000021708	Rasgrf2	0.000473111	0.0240227	-0.146243	0.041837	6.61392	0.0139192	0.00174921	0.00700247	0.00557144	0.00700247	13	91880400	92131656	-0.146243	1.61938
Selected group	ENSMUSG00000093930	Hmgcs1	0.00143283	0.0482486	0.170187	0.0533845	8.03039	0.0211216	0.000294799	0.0139547	0.00519704	0.0139547	13	119690379	119708260	0.170187	1.31652
Selected group	ENSMUSG00000096488	Gm10409	0.000384553	0.0207322	0.665956	0.187569	3.73001	0.283362	0.0319887	0.143922	0.0317734	0.143922	14	3412614	3433800	0.665956	1.68335
Selected group	ENSMUSG00000079402	Gm3020	0.000384282	0.0207322	0.660422	0.186	3.25495	0.278654	0.0311126	0.141868	0.047922	0.141868	14	3652030	3673215	0.660422	1.68335
Selected group	ENSMUSG00000096904	Lamtor3-ps	8.41644e-06	0.00139661	1.4146	0.31758	3.93993	1.00435	0.210031	0.294254	0.0264364	0.294254	14	6405827	6412482	1.4146	2.85493
Selected group	ENSMUSG00000021868	Ppif	0.00101107	0.0386561	0.166812	0.0507423	5.80006	0.019519	0.00333546	0.00953846	0.00676812	0.00953846	14	25694154	25700468	0.166812	1.41278
Control group	ENSMUSG00000015968	Cacna1d	2.53193e-18	8.1508e-15	-0.493122	0.0564817	6.95336	0.0791034	0.00327197	0.0126789	0.00532265	0.0126789	14	30039939	30491455	-0.493122	14.0888
Selected group	ENSMUSG00000021939	Ctsb	0.000357254	0.0199665	0.122204	0.0342328	7.62698	0.00922075	0.00073334	0.00485136	0.0051261	0.0051261	14	63122462	63145923	0.122204	1.6997
Selected group	ENSMUSG00000021978	Extl3	0.00100976	0.0386561	0.115795	0.0352196	7.42399	0.00686622	0.00105847	0.00246464	0.00514364	0.00514364	14	65052060	65149855	0.115795	1.41278
Control group	ENSMUSG00000034731	Dgkh	0.00140589	0.0475403	-0.208667	0.0653424	6.36818	0.031683	0.000549301	0.0207989	0.00580884	0.0207989	14	78558750	78732776	-0.208667	1.32294
Control group	ENSMUSG00000058997	Vwa8	3.38256e-05	0.00412467	-0.191059	0.0460822	5.78497	0.0179254	0.00381685	0.00496449	0.00680102	0.00680102	14	78849052	79202310	-0.191059	2.38461
Selected group	ENSMUSG00000055421	Pcdh9	0.000192758	0.013316	0.17092	0.0458436	7.07581	0.0176429	0.00167402	0.00883418	0.00525708	0.00883418	14	93013410	93890679	0.17092	1.87563
Control group	ENSMUSG00000022263	Trio	2.27536e-08	1.04641e-05	-0.197733	0.0353749	7.89229	0.0146523	0.00110018	0.00350543	0.00515675	0.00515675	15	27730651	28025848	-0.197733	4.9803
Selected group	ENSMUSG00000022261	Sdc2	0.000129846	0.0102882	0.190687	0.0498299	6.16183	0.0213304	0.00210031	0.0103148	0.00609317	0.0103148	15	32920723	33034935	0.190687	1.98766
Selected group	ENSMUSG00000014313	Cox6c	2.21172e-05	0.00289429	0.150704	0.0355236	7.43945	0.0119543	0.000781122	0.00552851	0.00514105	0.00552851	15	35925886	35938246	0.150704	2.53846
Selected group	ENSMUSG00000068522	Aard	5.01534e-08	1.96895e-05	0.888435	0.162993	3.13287	0.333557	0.0473001	0.085533	0.0530271	0.085533	15	52040107	52045722	0.888435	4.70577
Selected group	ENSMUSG00000022354	Ndufb9	0.000405291	0.0213859	0.124275	0.0351396	6.91261	0.00688662	0.00082642	0.0021527	0.00534753	0.00534753	15	58933756	58939488	0.124275	1.66987
Selected group	ENSMUSG00000068397	Gm10240	0.000818025	0.033675	2.56565	0.76664	1.90328	4.51627	0.267057	2.67163	0.127241	2.67163	15	68309819	68310301	2.56565	1.47269
Selected group	ENSMUSG00000096210	H1f0	0.000254602	0.0159458	0.154252	0.0421732	7.05637	0.0146864	0.000907185	0.00798573	0.00526658	0.00798573	15	79028450	79030504	0.154252	1.79735
Selected group	ENSMUSG00000022415	Syngr1	0.000497632	0.0248907	0.121886	0.0350042	7.06503	0.00971352	0.000174569	0.0059519	0.00526231	0.0059519	15	80091334	80119501	0.121886	1.60396
Selected group	ENSMUSG00000022635	Zcrb1	0.00150492	0.0495855	0.159814	0.0503551	5.85761	0.0187321	0.00274081	0.00993739	0.00664977	0.00993739	15	93386097	93398334	0.159814	1.30465
Selected group	ENSMUSG00000051669	AU021092	0.00076147	0.0320016	0.333447	0.0990505	4.00264	0.0757328	0.0182382	0.0308167	0.0249792	0.0308167	16	5211823	5222299	0.333447	1.49483
Control group	ENSMUSG00000009569	Mrtfb	0.00077507	0.0324883	-0.114009	0.0339155	7.21147	0.0061546	0.000551121	0.00233485	0.0052002	0.0052002	16	13256481	13417529	-0.114009	1.48827
Control group	ENSMUSG00000006958	Chrd	0.000591123	0.0277377	-0.191072	0.0556143	6.44282	0.0242583	0.00349398	0.0119708	0.00572817	0.0119708	16	20733127	20742384	-0.191072	1.55693
Control group	ENSMUSG00000049076	Acap2	0.000210745	0.0138856	-0.135841	0.0366567	7.38803	0.00950894	0.00156812	0.00334329	0.00515045	0.00515045	16	31092412	31201245	-0.135841	1.85743
Control group	ENSMUSG00000022708	Zbtb20	1.42754e-05	0.00207093	-0.20472	0.047175	5.14669	0.0211474	0.00181919	0.00886137	0.0093082	0.0093082	16	42875881	43642602	-0.20472	2.68384
Selected group	ENSMUSG00000022658	Tagln3	0.000295585	0.0175562	0.12171	0.0336296	7.58557	0.00914148	0.00052797	0.00500653	0.0051268	0.0051268	16	45711230	45724608	0.12171	1.75557
Control group	ENSMUSG00000051483	Cbr1	0.000406566	0.0213859	-0.252758	0.0714857	5.64692	0.0410185	0.00327223	0.0222788	0.00715486	0.0222788	16	93605853	93610505	-0.252758	1.66987
Selected group	ENSMUSG00000034377	Tulp4	1.86925e-05	0.00257158	0.215123	0.0502627	6.54886	0.0241452	0.00511433	0.00751738	0.00562741	0.00751738	17	6106437	6251128	0.215123	2.5898
Control group	ENSMUSG00000092074	Dynlt1a	0.000372217	0.0205178	-0.644201	0.181004	3.5714	0.2644	0.0924219	0.0713907	0.0365141	0.0713907	17	6306340	6317500	-0.644201	1.68787
Selected group	ENSMUSG00000023832	Acat2	5.07674e-10	4.53973e-07	0.367455	0.0591076	6.51057	0.0520816	0.00193075	0.0155378	0.00566222	0.0155378	17	12942890	12960747	0.367455	6.34297
Control group	ENSMUSG00000116564	Riok2	0.000371308	0.0205178	-0.249193	0.0700045	5.00005	0.0395549	0.00693698	0.0175661	0.0103072	0.0175661	17	17374309	17394899	-0.249193	1.68787
Control group	ENSMUSG00000052270	Fpr2	3.50038e-06	0.000722334	-1.36996	0.295312	1.96145	0.90699	0.192475	0.24357	0.122655	0.24357	17	17887824	17893952	-1.36996	3.14126
Control group	ENSMUSG00000091491	Vmn2r97	0.00133796	0.0464135	-0.422115	0.131594	5.19388	0.128918	0.00645934	0.0801255	0.00903479	0.0801255	17	18914300	18958087	-0.422115	1.33336
Control group	ENSMUSG00000078546	Zfp995	4.80408e-06	0.000954647	-0.584333	0.127774	3.19059	0.133215	0.031066	0.0147036	0.0505654	0.0505654	17	21879570	21909926	-0.584333	3.02016
Selected group	ENSMUSG00000024114	Prss41	0.00057115	0.0272608	1.50483	0.436822	2.0025	1.49978	0.133069	0.820999	0.119491	0.820999	17	23836785	23844172	1.50483	1.56446
Selected group	ENSMUSG00000002274	Metrn	0.000871772	0.0353983	0.181654	0.054568	5.97664	0.0227885	0.00282226	0.0120661	0.00642755	0.0120661	17	25793221	25797136	0.181654	1.45102
Selected group	ENSMUSG00000052146	Rps10	0.000543428	0.0263993	0.209801	0.0606643	7.32465	0.0290156	0.00213098	0.0162698	0.00516518	0.0162698	17	27630418	27636669	0.209801	1.57841
Selected group	ENSMUSG00000042345	Ubash3a	5.17513e-05	0.00558527	0.851965	0.210488	2.86567	0.400878	0.042056	0.17947	0.0655017	0.17947	17	31207873	31246892	0.851965	2.25296
Selected group	ENSMUSG00000079557	Marchf2	6.16344e-05	0.00620042	0.15752	0.0393164	6.65626	0.0112806	0.00219225	0.00282269	0.00553666	0.00553666	17	33685692	33718670	0.15752	2.20758
Selected group	ENSMUSG00000008668	Rps18	2.5704e-05	0.00330986	1.993	0.473562	5.42867	2.10756	0.0125327	1.10877	0.00793606	1.10877	17	33951999	33956001	1.993	2.48019
Control group	ENSMUSG00000015476	Prrt1	8.09576e-06	0.00136944	-0.186568	0.0418066	7.46743	0.0174389	0.000472992	0.00826596	0.0051369	0.00826596	17	34629533	34633126	-0.186568	2.86346
Selected group	ENSMUSG00000007039	Ddah2	0.00010262	0.00883301	0.407469	0.104901	4.22474	0.0958178	0.0171447	0.0378766	0.0201926	0.0378766	17	35059035	35062095	0.407469	2.05389
Selected group	ENSMUSG00000067212	H2-T23	0.00124535	0.0448756	0.77467	0.239963	3.99812	0.430684	0.0360396	0.251873	0.0250832	0.251873	17	36029773	36032855	0.77467	1.34799
Selected group	ENSMUSG00000023935	Spats1	0.000615874	0.0283275	0.378914	0.110647	4.60337	0.0957751	0.00775465	0.0534592	0.0141668	0.0534592	17	45440578	45475415	0.378914	1.54779
Control group	ENSMUSG00000023942	Slc29a1	0.000204351	0.0135918	-0.272898	0.0734865	4.55196	0.0393344	0.0121974	0.00863524	0.0148039	0.0148039	17	45585200	45599606	-0.272898	1.86672
Selected group	ENSMUSG00000071073	Lrrc73	0.00103373	0.0392428	0.159981	0.048757	6.03234	0.0179958	0.00369132	0.00819491	0.00632675	0.00819491	17	46253531	46257315	0.159981	1.40624
Selected group	ENSMUSG00000002767	Mrpl2	0.00136507	0.0470497	0.155969	0.0487108	5.55258	0.0163924	0.00439385	0.00615197	0.00746988	0.00746988	17	46646229	46650139	0.155969	1.32744
Selected group	ENSMUSG00000002768	Mea1	0.000117443	0.00959571	0.151495	0.0393349	6.27946	0.0107742	0.00181767	0.00317988	0.00591849	0.00591849	17	46678793	46683111	0.151495	2.01792
Selected group	ENSMUSG00000036430	Tbcc	0.000147891	0.0110748	0.215837	0.0568804	5.06908	0.0199892	0.00636752	0.00179166	0.00980936	0.00980936	17	46890684	46891847	0.215837	1.95567
Selected group	ENSMUSG00000057863	Rpl36	0.00130179	0.0458502	0.120901	0.0375984	6.50027	0.00789051	0.00139633	0.00287226	0.00567186	0.00567186	17	56613416	56614243	0.120901	1.33866
Selected group	ENSMUSG00000034868	Myl12b	0.000164962	0.0119069	0.277402	0.0736325	6.96281	0.0459325	0.00513332	0.0219754	0.0053171	0.0219754	17	70973133	70990890	0.277402	1.9242
Selected group	ENSMUSG00000024048	Myl12a	6.80425e-10	5.47606e-07	0.46972	0.0761226	6.03799	0.0855107	0.00357724	0.025396	0.00631645	0.025396	17	70993656	71002878	0.46972	6.26153
Selected group	ENSMUSG00000024063	Lbh	2.36007e-08	1.05521e-05	0.246807	0.0442045	5.54885	0.0235615	0.00228695	0.00566306	0.00748324	0.00748324	17	72918305	72941947	0.246807	4.97666
Selected group	ENSMUSG00000033966	Cdkl4	0.000648182	0.0290617	0.286135	0.0838956	5.53111	0.0548858	0.00495242	0.03024	0.00754724	0.03024	17	80523550	80577813	0.286135	1.53668
Selected group	ENSMUSG00000073647	Gm10557	0.00040642	0.0213859	0.820435	0.232031	3.48268	0.43216	0.104789	0.164404	0.0394468	0.164404	18	4198320	4198938	0.820435	1.66987
Selected group	ENSMUSG00000073640	Rpl27-ps3	0.00127732	0.0451861	0.138986	0.0431496	5.75812	0.0096059	0.00244752	0.00232616	0.00686193	0.00686193	18	6332632	6333042	0.138986	1.345
Control group	ENSMUSG00000024276	Zfp397	0.000800194	0.0331104	-0.16159	0.0481965	5.66802	0.0146635	0.00452116	0.00370384	0.00709335	0.00709335	18	23954692	23964673	-0.16159	1.48004
Selected group	ENSMUSG00000046727	Cystm1	0.00119874	0.0437526	0.148185	0.0457478	5.88094	0.0129672	0.00385987	0.00372809	0.00660442	0.00660442	18	36342520	36403097	0.148185	1.359
Selected group	ENSMUSG00000045498	Pcdhb3	9.99633e-05	0.00869734	0.416854	0.107142	3.75034	0.100104	0.0258713	0.0315254	0.0312113	0.0315254	18	37300799	37304585	0.416854	2.06061
Selected group	ENSMUSG00000103585	Pcdhgb4	1.31311e-05	0.00195702	0.468433	0.10749	4.96649	0.112475	0.0135468	0.044224	0.0105672	0.044224	18	37720369	37841870	0.468433	2.7084
Selected group	ENSMUSG00000102440	Pcdhga9	1.16245e-08	6.03572e-06	0.446645	0.0782882	4.58328	0.0759238	0.0162355	0.00849183	0.0144097	0.0144097	18	37736936	37841870	0.446645	5.21927
Selected group	ENSMUSG00000060450	Rnf14	0.00118413	0.0434165	0.110776	0.0341621	6.88191	0.00668474	0.000467942	0.00317945	0.00536729	0.00536729	18	38284537	38317849	0.110776	1.36235
Control group	ENSMUSG00000036585	Fgf1	9.74571e-05	0.00861906	-0.285878	0.0733616	5.64068	0.0470003	0.000994392	0.0259153	0.00717365	0.0259153	18	38838673	38929472	-0.285878	2.06454
Selected group	ENSMUSG00000117621	Hspe1-rs1	9.46309e-06	0.00152318	1.73911	0.392656	3.85093	1.52625	0.175995	0.5949	0.0285767	0.5949	18	47112139	47112653	1.73911	2.81725
Selected group	ENSMUSG00000117515	Gm6883	4.40111e-99	7.08403e-95	5.70488	0.270015	2.72008	8.90999	0.10061	0.263932	0.0730517	0.263932	18	47414465	47415361	5.70488	94.1497
Selected group	ENSMUSG00000024592	C330018D20Rik	0.000192179	0.013316	0.386301	0.103591	3.87871	0.0901025	0.0105758	0.0430801	0.0278912	0.0430801	18	56955833	56975368	0.386301	1.87563
Control group	ENSMUSG00000032688	Malt1	1.20034e-07	4.39107e-05	-0.524728	0.0991279	4.71376	0.119004	0.0155068	0.0336249	0.0129156	0.0336249	18	65430938	65479067	-0.524728	4.35743
Selected group	ENSMUSG00000007480	Mc5r	9.25794e-05	0.00827866	0.735467	0.188135	2.75368	0.310004	0.076976	0.0999973	0.0712572	0.0999973	18	68337596	68342446	0.735467	2.08204
Selected group	ENSMUSG00000025425	St8sia5	5.72302e-05	0.00590548	0.158766	0.0394553	6.26341	0.0106322	0.00184339	0.0023776	0.0059402	0.0059402	18	77185839	77258771	0.158766	2.22874
Selected group	ENSMUSG00000049303	Syt12	0.000345056	0.0195564	0.185277	0.0517694	5.16093	0.0217287	0.00373153	0.00966884	0.00922335	0.00966884	19	4445908	4477447	0.185277	1.70871
Selected group	ENSMUSG00000079478	Znrd2	0.000984799	0.0381042	0.424234	0.128757	4.25491	0.0809743	0.0632881	-0.0278082	0.0196041	0.0196041	19	5730303	5731732	0.424234	1.41903
Selected group	ENSMUSG00000063796	Slc22a8	0.000619487	0.0283275	0.294228	0.0859577	5.38044	0.0577808	0.00788899	0.0290546	0.00813391	0.0290546	19	8591254	8611835	0.294228	1.54779
Control group	ENSMUSG00000057503	Olfr1459	0.000558724	0.0269258	-0.62788	0.181947	4.93897	0.260557	0.00809968	0.157424	0.0107892	0.157424	19	13138021	13149549	-0.62788	1.56983
Selected group	ENSMUSG00000024640	Psat1	5.68239e-06	0.00109213	0.179567	0.0395707	5.95723	0.0159025	0.000867017	0.0069622	0.00646269	0.0069622	19	15904678	15947337	0.179567	2.96173
Control group	ENSMUSG00000024867	Pip5k1b	0.000459986	0.0237306	-0.157819	0.0450521	5.79887	0.0161687	0.00152352	0.00862492	0.00677067	0.00862492	19	24294794	24555872	-0.157819	1.62469
Control group	ENSMUSG00000038658	Ric1	1.02827e-06	0.000285362	-0.212708	0.0435327	6.05149	0.0172494	0.00318378	0.00245603	0.00629172	0.00629172	19	29522282	29606829	-0.212708	3.5446
Selected group	ENSMUSG00000024827	Gldc	0.000390909	0.0209039	0.335077	0.0944906	6.24331	0.0718393	0.00155265	0.0430897	0.00596828	0.0430897	19	30098447	30175429	0.335077	1.67977
Control group	ENSMUSG00000054237	Fra10ac1	0.000631054	0.0286125	-0.226558	0.0662857	4.84599	0.0343202	0.00769634	0.0142726	0.0115993	0.0142726	19	38188481	38224156	-0.226558	1.54344
Selected group	ENSMUSG00000042532	Golga7b	2.68498e-05	0.00340231	0.149946	0.0357127	6.90081	0.0105727	0.00102197	0.00389258	0.00535502	0.00535502	19	42247574	42270348	0.149946	2.46823
Selected group	ENSMUSG00000025192	Entpd7	0.00013806	0.010582	0.336757	0.0883502	4.28131	0.0668181	0.0114332	0.0275955	0.0191032	0.0275955	19	43689672	43733697	0.336757	1.97543
Control group	ENSMUSG00000025219	Fgf8	2.32737e-10	2.67582e-07	-2.75794	0.435142	1.74863	2.89855	0.108154	0.838589	0.140025	0.838589	19	45736798	45742915	-2.75794	6.57254
Selected group	ENSMUSG00000063434	Sorcs3	0.000509209	0.0253753	0.177767	0.0511432	5.63207	0.0207058	0.00308829	0.00998983	0.00720009	0.00998983	19	48206025	48805505	0.177767	1.59559
Control group	ENSMUSG00000064345	mt-Nd2	1.39434e-06	0.000358463	-0.324728	0.0672899	10.7918	0.0491976	2.00362e-05	0.0226196	0.0110962	0.0226196	MT	3914	4951	-0.324728	3.44556
Control group	ENSMUSG00000064354	mt-Co2	0.00012872	0.0102568	-2.34493	0.61243	8.4326	3.22368	0.0798402	1.79552	0.00541336	1.79552	MT	7013	7696	-2.34493	1.98899
Selected group	ENSMUSG00000064360	mt-Nd3	2.26261e-07	7.43243e-05	1.48736	0.287337	8.17466	0.973252	0.0108124	0.402	0.00525736	0.402	MT	9459	9806	1.48736	4.12887
Control group	ENSMUSG00000065947	mt-Nd4l	1.27952e-05	0.00192478	-2.84437	0.651842	7.9657	4.14173	1.40291	0.721585	0.00517607	0.721585	MT	9877	10173	-2.84437	2.71562
Selected group	ENSMUSG00000000134	Tfe3	0.00146707	0.0486887	0.133838	0.0420727	6.17052	0.00837386	0.00277162	0.0010917	0.00607894	0.00607894	X	7762560	7775202	0.133838	1.31257
Selected group	ENSMUSG00000031207	Msn	5.57571e-06	0.00109213	0.220215	0.0484855	5.22353	0.0206562	0.00288041	0.00545269	0.0088738	0.0088738	X	96096042	96168552	0.220215	2.96173
Control group	ENSMUSG00000031245	Hmgn5	0.000143746	0.0108626	-0.193602	0.050926	5.38719	0.0206867	0.00486175	0.0065626	0.00810552	0.00810552	X	109004534	109013404	-0.193602	1.96407
Control group	ENSMUSG00000034551	Hdx	0.00092078	0.0363257	-0.263301	0.0794588	4.44811	0.046013	0.0153017	0.01401	0.0162668	0.0162668	X	111569931	111697079	-0.263301	1.43979
Control group	ENSMUSG00000080775	Gm6368	4.91209e-05	0.00537857	-1.63781	0.403425	1.69853	1.47683	0.243032	0.570726	0.144358	0.570726	X	141980175	141982321	-1.63781	2.26933
Selected group	ENSMUSG00000047045	Tmem164	0.00011448	0.0094014	0.25726	0.0666881	5.19673	0.0384826	0.00379015	0.0184463	0.00901897	0.0184463	X	142681406	142843494	0.25726	2.02681
Control group	ENSMUSG00000025270	Alas2	0.000467532	0.0238901	-0.737711	0.210853	2.61953	0.35381	0.0696158	0.152679	0.0786115	0.152679	X	150547375	150570638	-0.737711	1.62178
Selected group	ENSMUSG00000067194	Eif1ax	0.000412734	0.0215693	0.118325	0.0335026	7.17678	0.00755364	0.000398938	0.00368525	0.00521319	0.00521319	X	159372178	159389928	0.118325	1.66616
Control group	ENSMUSG00000041020	Map7d2	3.78795e-05	0.00445042	-0.17195	0.0417351	6.54986	0.0160315	0.00108449	0.00762459	0.00562652	0.00762459	X	159414572	159498757	-0.17195	2.3516
Selected group	ENSMUSG00000031299	Pdha1	1.964e-06	0.000458154	0.163054	0.0342759	6.63925	0.00922967	0.00032367	0.00203364	0.00555051	0.00555051	X	160122209	160138413	0.163054	3.33899
Selected group	ENSMUSG00000031298	Adgrg2	6.56339e-05	0.00636411	0.6687	0.167527	3.32507	0.250615	0.0477027	0.0926245	0.0451667	0.0926245	X	160390690	160498070	0.6687	2.19626
Control group	ENSMUSG00000031295	Phka2	1.04642e-11	1.87146e-08	-0.950091	0.13972	4.7661	0.330017	0.00897985	0.0886284	0.0123711	0.0886284	X	160502166	160598878	-0.950091	7.72782
Control group	ENSMUSG00000040855	Reps2	2.59973e-08	1.11985e-05	-0.241756	0.0434309	7.9456	0.0243153	0.000365834	0.00906537	0.0051703	0.00906537	X	162411954	162643649	-0.241756	4.95084
Selected group	ENSMUSG00000018589	Glra2	0.000203421	0.0135918	0.338903	0.0912321	4.88597	0.0696511	0.00784013	0.0337764	0.0112395	0.0337764	X	165129017	165327393	0.338903	1.86672
Selected group	ENSMUSG00000111469	CAAA01144662.1	2.08373e-07	7.13611e-05	0.766476	0.147635	3.92548	0.257845	0.0220051	0.0869748	0.026776	0.0869748	CHR_MG132_PATCH	124410161	124410556	0.766476	4.14654
Control group	ENSMUSG00000115942	Nrbf2	0.000400179	0.0212583	-0.259334	0.0732588	4.85297	0.0431203	0.00673107	0.0201032	0.0115351	0.0201032	CHR_MG3530_PATCH	67266689	67285305	-0.259334	1.67247
Control group	ENSMUSG00000106728	Cacng8	9.94194e-06	0.00158441	-0.188323	0.0426221	6.87334	0.0179381	0.0010985	0.0079847	0.00537297	0.0079847	CHR_MG4151_PATCH	3389199	3414164	-0.188323	2.80013
Selected group	ENSMUSG00000094661	Ccl19	2.07671e-08	9.83137e-06	2.20215	0.392856	3.83485	2.00724	0.0561636	0.715518	0.0289817	0.715518	JH584294.1	102539	104139	2.20215	5.00739
Control group	ENSMUSG00000096237	CT868723.1	0.00091412	0.0361516	-1.5669	0.47257	1.86932	1.70394	0.447846	0.668765	0.129973	0.668765	JH584294.1	138344	144557	-1.5669	1.44187
