# Supplementary material for: Combined change of behavioral traits for domestication and gene‐networks in mice selectively bred for active tameness
Source: Genes Brain Behav. 2021 Jan 7;20(3):e12721. doi: 10.1111/gbb.12721 (PMC7988575; doi:10.1111/gbb.12721)
Supplement: Supplementary file 6 — Table S5 A list of genes associated with 14 networks identified in the ingenuity pathway analysis. [file GBB-20-e12721-s001.xlsx]

## Sheet: TableS5
Gene_name_IPA	ensembl_gene_id	chromosome_name	strand	start_position	end_position	gene_biotype	pval	qval	b	se_b	mean_obs	var_obs	tech_var	sigma_sq	smooth_sigma_sq	final_sigma_sq
ALDH1L1	ENSMUSG00000030088	6	1	90486427	90600203	protein_coding	3.07198e-06	0.00288802	0.290148	0.0621843	4.53557	0.0592635	0.00355712	0.0351117	0.0169994	0.0351117
AP2A1	ENSMUSG00000060279	7	-1	44900373	44929496	protein_coding	0.586191	0.907114	-0.0161809	0.0297244	6.47981	0.00615047	0.000585303	0.00565812	0.00825009	0.00825009
AXIN2	ENSMUSG00000000142	11	1	108920349	108950783	protein_coding	0.00392731	0.159338	-0.158288	0.0548859	4.25505	0.0321869	0.00892548	0.017515	0.0211991	0.0211991
BDNF	ENSMUSG00000048482	2	1	109674700	109727007	protein_coding	0.482716	0.86839	-0.0342698	0.0488215	6.21919	0.0235254	0.00204831	0.0217871	0.00852115	0.0217871
COX7A2L	ENSMUSG00000024248	17	-1	83501918	83517330	protein_coding	0.000373907	0.0466858	0.10576	0.0297258	6.96387	0.0109068	0.000916273	0.00733409	0.00791995	0.00791995
CTNNB1	ENSMUSG00000006932	9	1	120929216	120960507	protein_coding	0.127043	0.616545	0.0450844	0.0295467	7.20814	0.00613721	0.000877917	0.0048859	0.00785217	0.00785217
EIF4E	ENSMUSG00000028156	3	1	138526179	138559696	protein_coding	0.816738	0.965367	-0.00772795	0.0333471	6.3812	0.00721797	0.00278	0.0046122	0.00834029	0.00834029
FTL	NA	NA	NA	NA	NA	NA	NA	NA	NA	NA	NA	NA	NA	NA	NA	NA
GALC	ENSMUSG00000021003	12	-1	98202294	98259459	protein_coding	2.61694e-05	0.0107241	-0.221343	0.0526447	5.94676	0.0395663	0.00518326	0.0225314	0.00898335	0.0225314
GRIN3A	ENSMUSG00000039579	4	-1	49661611	49845744	protein_coding	2.87736e-05	0.011218	0.149188	0.0356657	5.99588	0.0181012	0.00202512	0.0106953	0.00888194	0.0106953
GSK3B	ENSMUSG00000022812	16	1	38089001	38246084	protein_coding	0.0217003	0.337112	-0.0808957	0.0352399	6.31413	0.013778	0.00128675	0.0111317	0.00840915	0.0111317
HJURP	ENSMUSG00000044783	1	-1	88262471	88277633	protein_coding	0.000228665	0.0354808	-0.494585	0.134214	7.01056	0.238238	0.00219821	0.177937	0.00790162	0.177937
ID1	ENSMUSG00000042745	2	1	152736251	152737410	protein_coding	0.0430159	0.433382	0.160074	0.0791053	4.50764	0.0675421	0.0124378	0.0501387	0.017346	0.0501387
ID3	ENSMUSG00000007872	4	1	136143497	136145755	protein_coding	0.0451299	0.43969	0.106184	0.0530007	5.14931	0.0302614	0.0041634	0.0239273	0.0116791	0.0239273
IFNG	ENSMUSG00000055170	10	1	118441046	118445892	protein_coding	NA	NA	NA	NA	NA	NA	NA	NA	NA	NA
MAP2K1	ENSMUSG00000004936	9	-1	64185770	64253631	protein_coding	0.893856	0.983328	-0.00485387	0.0363787	6.92544	0.0129008	0.000359462	0.0128747	0.00793694	0.0128747
MPZ	ENSMUSG00000056569	1	1	171150711	171161130	protein_coding	NA	NA	NA	NA	NA	NA	NA	NA	NA	NA
MVD	ENSMUSG00000006517	8	-1	122433601	122443422	protein_coding	0.000154174	0.0296869	0.158432	0.0418663	5.35608	0.0235145	0.00494126	0.0125866	0.0106859	0.0125866
NELL1	ENSMUSG00000055409	7	1	49974864	50866608	protein_coding	0.000166975	0.0300781	0.203249	0.0539929	6.2199	0.0389971	0.00164779	0.0275045	0.00852025	0.0275045
NEUROD1	ENSMUSG00000034701	2	-1	79452521	79456751	protein_coding	0.000241519	0.0356725	-0.20029	0.0545587	5.56195	0.0392894	0.00395964	0.0258069	0.00989323	0.0258069
NPBWR1	ENSMUSG00000033774	1	-1	5913707	5917398	protein_coding	0.000317991	0.0420011	-0.714736	0.198528	2.80062	0.515012	0.088652	0.30548	0.067274	0.30548
NPY	ENSMUSG00000029819	6	1	49822710	49829507	protein_coding	0.594837	0.908861	0.0375163	0.0705405	5.89528	0.0488446	0.00294171	0.0468179	0.00908875	0.0468179
PALMD	ENSMUSG00000033377	3	-1	116918258	116968987	protein_coding	7.56051e-05	0.0187155	-0.189762	0.0479448	5.92038	0.0316309	0.00419796	0.0187891	0.0090375	0.0187891
POMC	ENSMUSG00000020660	12	1	3954951	3960642	protein_coding	0.275881	0.759968	-0.353141	0.324096	2.81548	1.05542	0.0998623	0.950518	0.0665557	0.950518
PSAT1	ENSMUSG00000024640	19	-1	15904678	15947337	protein_coding	0.000240231	0.0356725	0.117173	0.0319059	5.85833	0.0131091	0.00101552	0.00882557	0.00916438	0.00916438
REST	ENSMUSG00000029249	5	1	77265491	77286432	protein_coding	0.154729	0.650071	-0.0784613	0.0551369	4.44974	0.0215569	0.0122998	0.00820431	0.018101	0.018101
RGS20	ENSMUSG00000002459	1	-1	4909576	5070285	protein_coding	1.68751e-05	0.00817267	0.213148	0.0495386	4.77028	0.0355608	0.0100285	0.0145122	0.0144813	0.0145122
RGS4	ENSMUSG00000038530	1	-1	169741477	169747642	protein_coding	0.660356	0.927236	-0.0197858	0.0450267	7.33011	0.0198546	0.000664144	0.0196099	0.00784418	0.0196099
SOX2	ENSMUSG00000074637	3	1	34650405	34652461	protein_coding	0.752539	0.950252	0.0157349	0.0499055	5.96876	0.0243305	0.00265457	0.0222511	0.00893774	0.0222511
ST18	ENSMUSG00000033740	1	1	6487231	6860940	protein_coding	4.27414e-05	0.0131364	-0.215594	0.0526849	4.39409	0.0275044	0.00886154	0.00713485	0.0188955	0.0188955
STAT3	ENSMUSG00000004040	11	-1	100885098	100939540	protein_coding	0.165462	0.660042	-0.0786733	0.0567246	4.29565	0.0329388	0.0110584	0.0211185	0.0204809	0.0211185
TCF7L2	ENSMUSG00000024985	19	1	55741820	55933654	protein_coding	0.30553	0.779655	0.0896722	0.0875153	3.99372	0.0766872	0.0278574	0.0487318	0.0266013	0.0487318
TFRC	ENSMUSG00000022797	16	1	32608920	32632794	protein_coding	0.0786832	0.533153	-0.0960823	0.0546426	5.64127	0.0314597	0.00151331	0.0283448	0.00966185	0.0283448
TGFBR1	ENSMUSG00000007613	4	1	47353222	47414931	protein_coding	0.000394972	0.0480455	-0.257522	0.0726761	4.66984	0.0684684	0.00483901	0.0479792	0.0154769	0.0479792
ZNF106	NA	NA	NA	NA	NA	NA	NA	NA	NA	NA	NA	NA	NA	NA	NA	NA
ADAM10	ENSMUSG00000054693	9	1	70678997	70780229	protein_coding	0.408747	0.836957	-0.026196	0.0317105	5.96282	0.00533037	0.00110545	0.00418461	0.0089501	0.0089501
ADORA2A	ENSMUSG00000020178	10	1	75316877	75334784	protein_coding	0.249514	0.740172	0.17035	0.147934	1.60352	0.0880483	0.0734274	0.00930139	0.145417	0.145417
APOE	ENSMUSG00000002985	7	-1	19696109	19699188	protein_coding	0.567986	0.903524	0.022397	0.0392227	9.44527	0.0151184	8.28906e-05	0.0153013	0.0108197	0.0153013
ATP1A2	ENSMUSG00000007097	1	-1	172271709	172298064	protein_coding	0.337751	0.800367	0.0436511	0.0455354	8.83819	0.0206916	0.000133993	0.0206007	0.00926423	0.0206007
BDNF	ENSMUSG00000048482	2	1	109674700	109727007	protein_coding	0.482716	0.86839	-0.0342698	0.0488215	6.21919	0.0235254	0.00204831	0.0217871	0.00852115	0.0217871
C1QA	ENSMUSG00000036887	4	-1	136895917	136898803	protein_coding	0.222115	0.713536	-0.0883651	0.0723756	5.82977	0.0530413	0.00314116	0.0492411	0.0092235	0.0492411
CAMK2A	ENSMUSG00000024617	18	1	60925618	60988152	protein_coding	0.038746	0.4224	-0.0706379	0.0341762	9.68676	0.0122281	2.59932e-05	0.0112108	0.0116541	0.0116541
CD74	ENSMUSG00000024610	18	1	60803848	60812652	protein_coding	0.781466	0.956801	0.0467752	0.168614	2.65605	0.277579	0.0894729	0.194835	0.0745512	0.194835
CDK5R2	ENSMUSG00000090071	1	1	74854934	74857732	protein_coding	0.77426	0.954375	-0.0121375	0.0423195	7.42685	0.017488	0.000568125	0.0173413	0.00785006	0.0173413
CLDN5	ENSMUSG00000041378	16	1	18776847	18778262	protein_coding	9.38875e-05	0.0220663	0.216347	0.0553903	5.23186	0.0418957	0.00552488	0.025156	0.011252	0.025156
CSF1	ENSMUSG00000014599	3	-1	107741048	107760469	protein_coding	0.0372322	0.414498	-0.12736	0.0611365	5.07891	0.0405775	0.0104966	0.0268801	0.0120872	0.0268801
DICER1	ENSMUSG00000041415	12	-1	104687742	104751952	protein_coding	0.927614	0.98906	0.00316899	0.0348828	6.13804	0.0118587	0.00298615	0.00918194	0.00863413	0.00918194
DYRK1A	ENSMUSG00000022897	16	1	94570010	94695517	protein_coding	7.72884e-05	0.0187155	-0.133358	0.0337387	5.9442	0.0145624	0.00239441	0.00787115	0.00898861	0.00898861
FOS	ENSMUSG00000021250	12	1	85473890	85477273	protein_coding	0.587424	0.907114	0.0918421	0.169271	3.46833	0.281344	0.0309495	0.255578	0.0404038	0.255578
FOXO3	ENSMUSG00000048756	10	-1	42181841	42276755	protein_coding	0.544288	0.895863	0.0202425	0.0333845	5.60313	0.00813606	0.00137692	0.00686541	0.00976836	0.00976836
GADD45G	ENSMUSG00000021453	13	1	51846678	51848468	protein_coding	0.827369	0.968151	-0.0119675	0.0548773	4.5739	0.0293797	0.00936601	0.0207492	0.016541	0.0207492
GNAO1	ENSMUSG00000031748	8	1	93809966	93969388	protein_coding	0.972	0.997017	-0.00110694	0.0315366	7.77974	0.0096909	0.000415192	0.00953041	0.00796413	0.00953041
GNAQ	ENSMUSG00000024639	19	1	16132831	16387463	protein_coding	0.0820677	0.540539	-0.0522304	0.030038	6.31031	0.00513291	0.000609484	0.00394061	0.0084133	0.0084133
IL11RA	NA	NA	NA	NA	NA	NA	NA	NA	NA	NA	NA	NA	NA	NA	NA	NA
IL6	ENSMUSG00000025746	5	1	30013114	30019981	protein_coding	NA	NA	NA	NA	NA	NA	NA	NA	NA	NA
MAP2	ENSMUSG00000015222	1	1	66175273	66442583	protein_coding	0.000370105	0.0465749	-0.11797	0.0331328	8.33139	0.0142648	0.000134291	0.0108435	0.00844826	0.0108435
MAPK8	ENSMUSG00000021936	14	-1	33377898	33447158	protein_coding	0.50155	0.88042	-0.0280358	0.0417167	6.09888	0.0171582	0.00285314	0.0145497	0.00869547	0.0145497
MAPT	ENSMUSG00000018411	11	1	104231390	104332090	protein_coding	0.584442	0.906674	-0.0160386	0.0293259	6.89427	0.00542146	0.000648109	0.00484833	0.007952	0.007952
MKNK1	ENSMUSG00000028708	4	1	115839198	115879250	protein_coding	0.280707	0.763178	-0.0464175	0.0430297	4.9156	0.0174072	0.00528162	0.0120167	0.0132339	0.0132339
NR3C1	ENSMUSG00000024431	18	-1	39410545	39519421	protein_coding	0.0692123	0.5089	-0.05904	0.0324925	5.81467	0.00650372	0.00130252	0.00445506	0.00925514	0.00925514
OPRK1	ENSMUSG00000025905	1	1	5588466	5606131	protein_coding	3.05546e-05	0.0113564	-0.646226	0.154997	2.51143	0.341158	0.100918	0.139321	0.0823689	0.139321
OXTR	ENSMUSG00000049112	6	-1	112473683	112489943	protein_coding	0.000336458	0.0437176	0.362608	0.101132	4.41326	0.133369	0.0148661	0.0874116	0.0186132	0.0874116
PDLIM5	ENSMUSG00000028273	3	-1	142239590	142395696	protein_coding	2.17367e-05	0.00942091	0.220208	0.0518594	5.2132	0.0386381	0.00412356	0.0227704	0.0113443	0.0227704
PRKAR2B	ENSMUSG00000002997	12	-1	31958476	32061296	protein_coding	0.0983861	0.570954	0.102723	0.0621539	5.95472	0.0403461	0.00316702	0.035464	0.00896689	0.035464
PRKCA	ENSMUSG00000050965	11	-1	107933387	108343928	protein_coding	0.000100047	0.0222851	-0.12748	0.0327672	6.42156	0.0146286	0.000561376	0.0101755	0.00830204	0.0101755
PSEN1	ENSMUSG00000019969	12	1	83688152	83735199	protein_coding	0.308826	0.781696	0.0352574	0.0346446	6.25916	0.0120135	0.00165402	0.0103485	0.00847165	0.0103485
RAMP2	ENSMUSG00000001240	11	1	101246028	101259546	protein_coding	9.7283e-05	0.0222851	-0.211156	0.0541806	5.23543	0.0400352	0.0082557	0.0210997	0.0112346	0.0210997
SCN10A	ENSMUSG00000034533	9	-1	119608456	119719322	protein_coding	NA	NA	NA	NA	NA	NA	NA	NA	NA	NA
SPARC	ENSMUSG00000018593	11	-1	55394500	55423183	protein_coding	6.68234e-05	0.0178864	-0.201662	0.0505757	7.42874	0.0353507	0.000366312	0.0252127	0.00785028	0.0252127
SRF	ENSMUSG00000015605	17	-1	46548329	46556175	protein_coding	0.419526	0.843288	-0.035698	0.044222	5.01943	0.00849852	0.00708523	0.00130158	0.0124706	0.0124706
KMT2D	ENSMUSG00000048154	15	-1	98831669	98871204	protein_coding	0.81778	0.965485	0.0112137	0.0486704	4.92248	0.0231129	0.00768568	0.0160024	0.0131801	0.0160024
Rsl1	ENSMUSG00000058900	13	1	67173182	67184044	protein_coding	2.59803e-05	0.0107241	0.41259	0.098093	3.32655	0.137404	0.0335195	0.0627028	0.0451625	0.0627028
DIO2	ENSMUSG00000007682	12	-1	90724552	90738438	protein_coding	0.289497	0.770937	0.0578748	0.0546388	6.4235	0.0299474	0.00169568	0.0281583	0.00830025	0.0281583
KREMEN1	ENSMUSG00000020393	11	-1	5191552	5261558	protein_coding	2.87784e-05	0.011218	0.235803	0.0563728	5.2456	0.0452213	0.00471182	0.0270671	0.0111854	0.0270671
EIF4E	ENSMUSG00000028156	3	1	138526179	138559696	protein_coding	0.816738	0.965367	-0.00772795	0.0333471	6.3812	0.00721797	0.00278	0.0046122	0.00834029	0.00834029
TMEM119	ENSMUSG00000054675	5	-1	113793729	113800516	protein_coding	0.000217258	0.0350728	-1.06597	0.288253	4.17417	1.10095	0.0338383	0.797058	0.0227356	0.797058
CRKL	ENSMUSG00000006134	16	1	17451987	17487434	protein_coding	0.883131	0.980887	0.00648808	0.0441362	4.55549	0.0134754	0.00272136	0.0110976	0.0167587	0.0167587
RAPGEF1	ENSMUSG00000039844	2	1	29619720	29740978	protein_coding	0.000277438	0.0388949	0.109445	0.0301044	7.16283	0.0117841	0.00120325	0.00773879	0.00785951	0.00785951
KLK3	NA	NA	NA	NA	NA	NA	NA	NA	NA	NA	NA	NA	NA	NA	NA	NA
SERPINB6	NA	NA	NA	NA	NA	NA	NA	NA	NA	NA	NA	NA	NA	NA	NA	NA
KCNA6	ENSMUSG00000038077	6	-1	126708329	126740674	protein_coding	7.69977e-05	0.0187155	0.143259	0.0362356	6.44026	0.0180558	0.00460967	0.00852048	0.00828499	0.00852048
SUB1	ENSMUSG00000022205	15	-1	11981339	11996983	protein_coding	0.337161	0.799917	-0.028796	0.0300024	6.92691	0.00336287	0.00106516	0.00216799	0.00793626	0.00793626
GPR37	ENSMUSG00000039904	6	-1	25665878	25690729	protein_coding	0.990379	0.997434	0.000618463	0.0512894	6.63484	0.0256316	0.00157424	0.0247318	0.00812237	0.0247318
MAP1LC3A	ENSMUSG00000027602	2	1	155276297	155278073	protein_coding	0.000419831	0.0499918	0.166169	0.0471096	6.74242	0.0287042	0.00117545	0.0210177	0.00804189	0.0210177
mir-204	NA	NA	NA	NA	NA	NA	NA	NA	NA	NA	NA	NA	NA	NA	NA	NA
TGFB3	ENSMUSG00000021253	12	-1	86056745	86079041	protein_coding	7.7025e-07	0.00123101	0.24513	0.0495937	4.70546	0.0350763	0.00948483	0.0107017	0.0151105	0.0151105
GLRA2	ENSMUSG00000018589	X	-1	165129017	165327393	protein_coding	6.2739e-05	0.0175911	0.2653	0.0662875	4.81905	0.060861	0.00814653	0.0357939	0.0140383	0.0357939
NOVA1	ENSMUSG00000021047	12	-1	46694517	46818929	protein_coding	0.647464	0.923954	-0.0277599	0.0607055	4.2996	0.0361043	0.0117008	0.0251508	0.0204128	0.0251508
ERBB2	ENSMUSG00000062312	11	1	98412470	98437716	protein_coding	0.883138	0.980887	0.0144235	0.0981245	3.37378	0.0638663	0.0527632	0.012729	0.043521	0.043521
MAF	ENSMUSG00000055435	8	-1	115682942	115707794	protein_coding	0.285178	0.76768	0.0458895	0.0429372	5.55215	0.0185033	0.00468565	0.0137504	0.00992464	0.0137504
PMVK	ENSMUSG00000027952	3	1	89454541	89469013	protein_coding	4.77241e-07	0.000848336	0.480192	0.0953663	5.77483	0.14774	0.00414842	0.0867988	0.00934056	0.0867988
CGA	ENSMUSG00000028298	4	1	34893779	34907370	protein_coding	NA	NA	NA	NA	NA	NA	NA	NA	NA	NA
NCOR1	ENSMUSG00000018501	11	-1	62316426	62458541	protein_coding	1.80323e-05	0.00847626	-0.142364	0.033201	6.50063	0.0159372	0.00270877	0.00831428	0.00823226	0.00831428
TSHB	ENSMUSG00000027857	3	-1	102775465	102782718	protein_coding	0.344729	0.803188	0.145828	0.154337	1.35047	0.168205	0.0702898	0.0967455	0.167911	0.167911
ITGA4ITGB1	NA	NA	NA	NA	NA	NA	NA	NA	NA	NA	NA	NA	NA	NA	NA	NA
ITGB7	ENSMUSG00000001281	15	-1	102215995	102231944	protein_coding	0.805022	0.962027	0.0480471	0.194639	1.0672	0.228786	0.182795	0.0514039	0.196047	0.196047
